# Supplementary material for: Eight Common Genetic Variants Associated with Serum DHEAS Levels Suggest a Key Role in Ageing Mechanisms
Source: PLoS Genet. 2011 Apr 14;7(4):e1002025. doi: 10.1371/journal.pgen.1002025 (PMC3077384; doi:10.1371/journal.pgen.1002025)
Supplement: Table S1 — 87 SNPs associated with DHEAS in men, women, and combined meta-analysis with p<5×10−8. (XLS) [file pgen.1002025.s003.xls]

## Sheet: Sheet1
chromosome	rs_number	position	allele1	allele2	freq1	freqse	minfreq	maxfreq	weight	zscore	meta_pvalue_men_women_combined	meta_pvalue_women	meta_pvalue_men	direction
7	rs1011024	99035337	a	g	0.8431	0.0066	0.8326	0.8558	14850	8.486	2.15e-17	2.7e-09	1.72e-09	++++++++
7	rs10215854	98874856	a	g	0.0906	0.0048	0.0809	0.1025	14764	-11.013	3.3e-28	1.63e-14	2.26e-15	--------
7	rs10226310	98956256	a	g	0.0892	0.0051	0.08	0.1004	14854	-11.422	3.26e-30	1.52e-15	2.24e-16	--------
7	rs10235235	98913767	t	c	0.9108	0.0052	0.8996	0.9205	14856	11.476	1.75e-30	8.5e-16	2.2e-16	++++++++
7	rs10238965	98983781	t	c	0.1557	0.0072	0.144	0.1672	14854	-8.628	6.24e-18	9.59e-10	1.72e-09	--------
7	rs10254729	99034364	t	g	0.8432	0.0065	0.8328	0.8558	14854	8.492	2.03e-17	2.57e-09	1.72e-09	++++++++
7	rs10271049	98864429	a	g	0.846	0.0064	0.8366	0.8567	14764	8.51	1.74e-17	1.01e-09	4.73e-09	++++++++
7	rs10273424	99034009	a	t	0.0927	0.0057	0.0821	0.1036	14843	-11.034	2.61e-28	1.9e-14	1.57e-15	--------
7	rs10278040	98979309	a	g	0.0488	0.0067	0.0336	0.0624	14722	-12.205	2.93e-34	7.82e-15	2.92e-22	--------
7	rs10808111	98908820	a	t	0.0891	0.0053	0.0789	0.1004	14855	-11.423	3.2e-30	1.43e-15	2.28e-16	--------
7	rs10808112	98908924	t	c	0.0927	0.0059	0.0814	0.1033	14850	-11.166	5.98e-29	4.46e-15	1.65e-15	--------
7	rs11761528	98956737	t	c	0.0801	0.005	0.0718	0.0924	14733	-12.568	3.15e-36	3.2e-18	4.57e-20	--------
7	rs11973801	98940847	a	g	0.9109	0.0053	0.8996	0.9203	14854	11.389	4.77e-30	2.25e-15	2.08e-16	++++++++
7	rs11974702	99001887	a	g	0.911	0.0052	0.8996	0.9202	14851	11.381	5.18e-30	3.97e-15	1.29e-16	++++++++
7	rs11976018	98960373	a	g	0.1558	0.0072	0.1442	0.167	14853	-8.584	9.15e-18	1.31e-09	1.84e-09	--------
7	rs11981478	99001886	t	c	0.089	0.0052	0.0798	0.1004	14851	-11.38	5.24e-30	3.94e-15	1.31e-16	--------
7	rs12533251	98953613	a	g	0.0927	0.0058	0.0823	0.1033	14849	-11.136	8.34e-29	6.91e-15	1.44e-15	--------
7	rs13222543	99853393	t	c	0.0205	0.0068	0.0112	0.0307	14610	-9.349	8.83e-21		4.73e-21	--------
7	rs13228694	99778243	t	c	0.1168	0.0115	0.0881	0.1278	14854	-6.116	9.61e-10		2.62e-10	--------
7	rs13240600	98902402	a	g	0.8713	0.0082	0.8524	0.8834	14794	9.297	1.44e-20	5.15e-11	8.61e-11	++++++++
7	rs13242458	99533067	a	g	0.1198	0.0099	0.1012	0.1294	14832	-6.807	9.98e-12		3.39e-11	--------
7	rs13243267	98891250	c	g	0.0871	0.0048	0.0786	0.1001	14765	-11.305	1.24e-29	4.7e-15	2.45e-16	--------
7	rs1581492	99024762	a	g	0.089	0.0053	0.0798	0.1006	14851	-11.38	5.29e-30	4.08e-15	1.3e-16	--------
7	rs1589739	99023683	a	g	0.8392	0.0075	0.8262	0.8538	14852	8.556	1.17e-17	7.03e-10	3.34e-09	++++++++
7	rs17161761	98994870	t	c	0.0891	0.0052	0.0798	0.1004	14851	-11.382	5.15e-30	3.77e-15	1.36e-16	--------
7	rs17250196	99655132	t	g	0.0557	0.012	0.0371	0.0707	14588	-9.289	1.57e-20	1.52e-08	2.74e-15	--------
7	rs17277546	99327507	a	g	0.049	0.0112	0.0314	0.0632	14538	-10.53	6.28e-26	8.87e-10	5.12e-20	--------
7	rs1980307	98898539	a	g	0.8458	0.0064	0.8362	0.8562	14773	8.577	9.7e-18	7.99e-10	3.4e-09	++++++++
7	rs2240384	98864980	t	c	0.8459	0.0063	0.8366	0.8566	14764	8.501	1.88e-17	1.02e-09	5.14e-09	++++++++
7	rs2272168	98940713	c	g	0.1556	0.0072	0.144	0.1671	14853	-8.665	4.5e-18	6.17e-10	2.02e-09	--------
7	rs2280600	98886368	t	c	0.8459	0.0063	0.8365	0.8563	14766	8.564	1.09e-17	6.65e-10	4.63e-09	++++++++
7	rs3137	98968811	a	g	0.1556	0.0072	0.144	0.1672	14854	-8.626	6.36e-18	9.4e-10	1.8e-09	--------
7	rs3843540	98964576	t	c	0.8482	0.0066	0.8381	0.8586	14851	8.681	3.91e-18	1.15e-09	7.94e-10	++++++++
7	rs4646450	99104254	a	g	0.1632	0.0067	0.1535	0.1753	14854	-8.32	8.8e-17	8.68e-09	1.64e-09	--------
7	rs6947826	98994456	t	c	0.0891	0.0052	0.0798	0.1004	14851	-11.381	5.2e-30	3.74e-15	1.38e-16	--------
7	rs6947974	98994442	a	g	0.0891	0.0052	0.0798	0.1004	14851	-11.38	5.29e-30	3.72e-15	1.42e-16	--------
7	rs6961634	99019775	a	g	0.1524	0.0066	0.1415	0.163	14853	-8.701	3.28e-18	1.34e-09	5.11e-10	--------
7	rs6962772	98919666	a	g	0.8443	0.0072	0.8329	0.856	14853	8.652	5.07e-18	5.54e-10	2.59e-09	++++++++
7	rs7794705	98867320	a	g	0.8459	0.0063	0.8366	0.8566	14764	8.515	1.66e-17	9.96e-10	4.61e-09	++++++++
7	rs7809615	99022714	t	g	0.089	0.0053	0.0798	0.1005	14851	-11.378	5.36e-30	4.06e-15	1.33e-16	--------
7	rs883403	98885914	t	c	0.8459	0.0063	0.8365	0.8564	14766	8.558	1.15e-17	6.84e-10	4.76e-09	++++++++
7	rs917154	98858742	a	g	0.846	0.0064	0.8366	0.8567	14764	8.506	1.8e-17	1.02e-09	4.87e-09	++++++++
7	rs952319	99009385	t	c	0.1384	0.0059	0.1264	0.147	14855	-9.335	1.01e-20	8.21e-11	7.03e-12	--------
7	rs9632722	98953504	a	g	0.9073	0.0058	0.8967	0.9177	14849	11.136	8.36e-29	6.91e-15	1.44e-15	++++++++
10	rs11572169	96789764	t	c	0.8735	0.0088	0.8635	0.8962	14699	5.483	4.18e-08			++++++++
10	rs2185570	96741260	t	c	0.8661	0.0069	0.8573	0.8753	14855	5.588	2.29e-08			++++++++
10	rs2488073	94488955	a	g	0.5294	0.0144	0.5136	0.5505	13400	5.506	3.68e-08			++++++++
10	rs2488075	94480154	t	c	0.5064	0.0133	0.4715	0.5196	14810	5.823	5.79e-09			++++++++
10	rs2497304	94482696	t	c	0.4739	0.0171	0.4573	0.5191	14856	-5.647	1.63e-08			--------
10	rs2497306	94475191	a	c	0.5064	0.0134	0.4716	0.5198	14814	5.86	4.64e-09			++++++++
10	rs4933236	94488416	t	c	0.6093	0.0098	0.5796	0.6165	13963	-5.859	4.65e-09			--------
10	rs947591	94485733	a	c	0.4733	0.0059	0.4618	0.4852	14852	-5.489	4.03e-08			--------
15	rs17723133	38152710	a	g	0.2738	0.0127	0.2511	0.3009	14739	5.8	6.62e-09			++++++++
15	rs3923235	38158413	a	g	0.7258	0.0124	0.6989	0.7472	14662	-5.801	6.6e-09			--------
15	rs4497657	38146725	a	t	0.727	0.0127	0.6997	0.7496	14772	-5.852	4.87e-09			--------
15	rs4924410	38126786	a	c	0.2732	0.0135	0.2492	0.3013	14849	5.999	1.99e-09			++++++++
15	rs4924412	38132177	a	g	0.4436	0.0289	0.3982	0.511	14160	-5.463	4.67e-08			--------
15	rs4924413	38135989	a	g	0.2736	0.0132	0.2498	0.3011	14821	5.927	3.08e-09			++++++++
15	rs7181230	38148033	a	g	0.6693	0.0127	0.6409	0.6838	14659	-6.558	5.44e-11			--------
15	rs7183977	38164384	t	c	0.6707	0.0097	0.651	0.684	14553	-6.52	7.03e-11			--------
15	rs7497289	38120949	a	g	0.2713	0.0133	0.2496	0.2997	14715	5.784	7.3e-09			++++++++
15	rs8026641	38126153	a	g	0.7267	0.0135	0.6986	0.7508	14851	-5.985	2.17e-09			--------
15	rs9972424	38153143	a	g	0.6684	0.0125	0.6411	0.6837	14669	-6.516	7.21e-11			--------
15	rs998713	38165759	a	g	0.6102	0.01	0.593	0.6208	14509	-5.777	7.62e-09			--------
19	rs1017993	53095988	t	c	0.1583	0.0099	0.1407	0.1829	14835	-8.859	8.08e-19	1.07e-13		--------
19	rs10410350	53044176	a	g	0.8185	0.0112	0.7856	0.8339	14799	6.942	3.88e-12	2.15e-10		++++++++
19	rs16981893	53156937	a	g	0.2783	0.0202	0.2499	0.3125	14365	5.654	1.57e-08			++++++++
19	rs17272610	53020551	a	t	0.7614	0.0125	0.7293	0.7797	14615	6.193	5.89e-10			++++++++
19	rs17272617	53049172	a	g	0.1806	0.0111	0.1673	0.2137	14760	-7.024	2.15e-12	4.47e-10		--------
19	rs182420	53064007	t	c	0.7605	0.0142	0.722	0.7815	14852	7.267	3.67e-13	5.07e-11		++++++++
19	rs182421	53095295	a	g	0.8411	0.0098	0.8171	0.8593	14851	8.731	2.52e-18	3.89e-13		++++++++
19	rs188440	53063945	t	c	0.7261	0.0134	0.7	0.7491	14825	7.194	6.28e-13	8.12e-10		++++++++
19	rs212099	53080814	a	t	0.1666	0.0083	0.1571	0.1909	14779	-8.76	1.96e-18	1.75e-14		--------
19	rs2547231	53076869	a	c	0.8329	0.0082	0.8091	0.8427	14855	8.508	1.76e-17	5.03e-14		++++++++
19	rs2637125	53093705	a	g	0.1525	0.0104	0.136	0.1783	14708	-8.984	2.61e-19	7.65e-14		--------
19	rs2910393	53072940	t	c	0.2801	0.011	0.2686	0.3079	14593	-7.338	2.17e-13	1.51e-09		--------
19	rs2910397	53089929	t	c	0.281	0.0166	0.2521	0.3227	14711	-6.78	1.2e-11	4.89e-08		--------
19	rs2932760	53096277	a	g	0.2779	0.0206	0.2514	0.3109	14326	5.771	7.89e-09			++++++++
19	rs296365	53066363	c	g	0.2735	0.0134	0.2507	0.299	14833	-7.143	9.12e-13	1.93e-09		--------
19	rs296368	53064110	t	c	0.7606	0.0143	0.7221	0.7815	14854	7.267	3.68e-13	5.69e-11		++++++++
19	rs296381	53062914	t	c	0.8368	0.0107	0.8103	0.8553	14822	8.422	3.71e-17	1.38e-13		++++++++
19	rs296391	53060346	t	c	0.8377	0.01	0.8111	0.8541	14789	8.382	5.2e-17	1.51e-13		++++++++
19	rs296396	53057335	t	c	0.1621	0.0102	0.1479	0.1918	14596	-8.055	7.94e-16	6.87e-13		--------
19	rs2972515	53156790	a	g	0.3902	0.0181	0.3633	0.4203	14245	5.704	1.17e-08			++++++++
19	rs2972516	53157124	t	c	0.1653	0.01	0.1497	0.1892	14689	-8.918	4.76e-19	1.75e-13		--------
19	rs2972619	53098186	t	c	0.1582	0.0098	0.1406	0.1826	14835	-8.872	7.19e-19	9.68e-14		--------
19	rs8100396	53021665	t	c	0.7689	0.0157	0.7306	0.7893	14574	6.399	1.56e-10	1.72e-08		++++++++
