# Supplementary material for: Eight Common Genetic Variants Associated with Serum DHEAS Levels Suggest a Key Role in Ageing Mechanisms
Source: PLoS Genet. 2011 Apr 14;7(4):e1002025. doi: 10.1371/journal.pgen.1002025 (PMC3077384; doi:10.1371/journal.pgen.1002025)
Supplement: Table S2 — Pathway analysis results – list of all pathways, significant pathways, and significant genes with the best index SNPs. (XLS) [file pgen.1002025.s004.xls]

## Sheet: All_Pathways
DB	GS	ORIG_GS_SIZE	EFF_GS_SIZE	#_GENES_ABS_LIST	#_GENES_WO_SCORE	#_GENES_REM_PROXIM	NOMINAL_GSEA_PVAL_95PERC_CUTOFF	FDR_95PERC_CUTOFF	EXP_#_GENES_ABOVE_95PERC_CUTOFF	OBS_#_GENES_ABOVE_95PERC_CUTOFF	NOMINAL_GSEA_PVAL_75PERC_CUTOFF	FDR_75PERC_CUTOFF	EXP_#_GENES_ABOVE_75PERC_CUTOFF	OBS_#_GENES_ABOVE_75PERC_CUTOFF
Ingenuity	Xenobiotic.Metabolism.Signaling	39	38	0	0	1	8e-06	0.0011	2	10	0.000695	0.0351	10	19
Ingenuity	PXR.RXR.Activation	49	46	0	0	3	0.0002	0.00325	2	10	0.0017	0.0347	12	21
KEGG	METABOLISM_OF_XENOBIOTICS_BY_CYTOCHROME_P450	69	49	0	0	20	0.0001	0.0176	2	10	0.0812	0.85033	12	17
KEGG	LINOLEIC_ACID_METABOLISM	35	30	0	0	5	0.0008	0.0223	2	7	0.0518	0.93368	8	12
Ingenuity	LPS.IL-1.Mediated.Inhibition.of.RXR.Function	59	54	0	2	3	0.0015	0.0316333	3	9	0.007	0.08486	14	22
PANTHER_BIOLOGICAL_PROCESS	Metabolism_of_cyclic_nucleotides	45	41	2	1	1	0.0011	0.112	2	8	0.0337	0.98674	10	16
KEGG	ALANINE_AND_ASPARTATE_METABOLISM	25	25	0	0	0	0.0075	0.152167	1	5	0.4393	0.944959	6	7
Panther	Circadian_clock_system	9	9	0	0	0	0.008	0.2497	0	3	0.0528	0.786933	2	5
KEGG	ARACHIDONIC_ACID_METABOLISM	57	52	0	0	5	0.0141	0.3301	3	7	0.1303	0.770744	13	17
KEGG	CIRCADIAN_RHYTHM	15	15	0	0	0	0.0377	0.35344	1	3	0.3142	0.783846	4	5
Ingenuity	Ephrin.Receptor.Signaling	36	36	0	0	0	0.0321	0.40755	2	5	0.0106	0.09115	9	16
KEGG	PHENYLALANINE,_TYROSINE_AND_TRYPTOPHAN_BIOSYNTHESIS	10	10	0	0	0	0.0815	0.457388	1	2	0.2192	0.701815	3	4
KEGG	PHOSPHATIDYLINOSITOL_SIGNALING_SYSTEM	92	91	0	1	0	0.0376	0.460222	5	9	0.03	0.881875	23	31
KEGG	INOSITOL_PHOSPHATE_METABOLISM	64	63	0	1	0	0.0366	0.4863	3	7	0.0037	0.1703	16	26
Ingenuity	NFKB.Signaling	43	40	0	2	1	0.0449	0.48712	2	5	0.9051	0.931224	10	7
KEGG	PURINE_METABOLISM	152	144	0	5	3	0.0265	0.531783	7	13	0.1366	0.780743	36	42
Ingenuity	Coagulation.System	28	24	0	2	2	0.1093	0.541756	1	3	0.5774	0.738533	6	6
Ingenuity	FXR.RXR.Activation	57	54	0	0	3	0.0541	0.551383	3	6	0.0169	0.121675	14	21
KEGG	DNA_POLYMERASE	24	22	0	1	1	0.0944	0.559608	1	3	0.071	0.920714	6	9
GOTERM	positive regulation of NF-kappaB transcription factor activity	42	38	0	4	0	0.0102	0.560929	2	6	0.4955	1	10	10
GOTERM	transmembrane transporter activity	15	13	2	0	0	0.0248	0.569952	1	3	0.0811	0.980013	3	6
GOTERM	aromatase activity	24	20	0	0	4	0.014	0.574435	1	4	0.3796	1	5	6
GOTERM	dynein complex	16	13	1	2	0	0.0231	0.582056	1	3	0.6655	1	3	3
KEGG	ATP_SYNTHESIS	38	37	0	1	0	0.1113	0.589107	2	4	0.4486	0.916041	9	10
GOTERM	monooxygenase activity	58	47	4	0	7	0.0074	0.589423	2	7	0.0593	0.969383	12	17
KEGG	FOLATE_BIOSYNTHESIS	37	36	0	0	1	0.1033	0.590021	2	4	0.2737	0.774232	9	11
GOTERM	release of cytochrome c from mitochondria	21	21	0	0	0	0.0164	0.591035	1	4	0.2588	1	5	7
Ingenuity	14-3-3-mediated.Signaling	24	23	0	1	0	0.1059	0.591225	1	3	0.3401	0.594009	6	7
KEGG	GLUTATHIONE_METABOLISM	39	32	0	1	6	0.0764	0.59635	2	4	0.5631	0.941559	8	8
KEGG	MATURITY_ONSET_DIABETES_OF_THE_YOUNG	22	22	0	0	0	0.0952	0.600527	1	3	0.4827	0.905585	6	6
GOTERM	lysosphingolipid and lysophosphatidic acid receptor activity	13	12	0	1	0	0.0197	0.603505	1	3	0.1558	0.99167	3	5
GOTERM	MHC class II protein complex	14	7	2	0	5	0.0429	0.607617	0	2	0.0009	0.27235	2	6
GOTERM	MHC class II receptor activity	10	7	2	0	1	0.041	0.611346	0	2	0.0136	0.674873	2	5
GOTERM	mitochondrial ATP synthesis coupled proton transport	14	12	2	0	0	0.0199	0.61217	1	3	0.0529	1	3	6
Ingenuity	B.Cell.Receptor.Signaling	35	33	0	2	0	0.0829	0.6156	2	4	0.0981	0.360524	8	12
KEGG	BETAALANINE_METABOLISM	27	24	0	1	2	0.1168	0.620546	1	3	0.3924	0.886196	6	7
GOTERM	cellular amino acid biosynthetic process	23	22	0	1	0	0.0214	0.623163	1	4	0.009	0.693936	6	11
GOTERM	antigen processing and presentation of peptide or polysaccharide antigen via MHC class II	14	7	2	0	5	0.0458	0.633091	0	2	0.0014	0.5076	2	6
GOTERM	single-stranded RNA binding	14	12	0	2	0	0.0202	0.634553	1	3	0.0582	1	3	6
GOTERM	protein tyrosine phosphatase activity	85	75	4	5	1	0.0127	0.651387	4	9	0.0989	1	19	24
GOTERM	cytoplasm	4478	3368	82	173	855	0.0007	0.651539	168	191	0.0302	0.973018	842	833
GOTERM	mitotic cell cycle checkpoint	12	12	0	0	0	0.0164	0.652094	1	3	0.0561	1	3	6
GOTERM	stereocilium	14	12	1	1	0	0.0186	0.656829	1	3	0.1585	1	3	5
GOTERM	hippocampus development	17	15	0	1	1	0.0364	0.665183	1	3	0.0536	1	4	7
GOTERM	inositol or phosphatidylinositol phosphatase activity	16	15	0	1	0	0.0343	0.66848	1	3	0.0175	0.864685	4	8
GOTERM	regulation of multicellular organism growth	20	19	0	0	1	0.0111	0.671153	1	4	0.3394	1	5	6
GOTERM	ubiquitin ligase complex	55	53	0	1	1	0.0159	0.672021	3	7	0.0142	0.838888	13	21
GOTERM	organic anion transport	13	11	0	1	1	0.0157	0.672754	1	3	0.5472	1	3	3
GOTERM	steroid metabolic process	72	66	2	1	3	0.0177	0.673103	3	8	0.3833	1	17	18
GOTERM	2 iron, 2 sulfur cluster binding	18	15	3	0	0	0.0349	0.673215	1	3	0.5437	1	4	4
GOTERM	regulation of small GTPase mediated signal transduction	46	45	0	0	1	0.0242	0.674356	2	6	0.0087	0.699187	11	19
GOTERM	heparan sulfate proteoglycan binding	10	8	0	2	0	0.0535	0.682415	0	2	0.3202	1	2	3
GOTERM	ATPase activity	132	119	4	2	7	0.016	0.684421	6	12	0.004	0.61905	30	43
GOTERM	glutathione transferase activity	21	15	1	0	5	0.0386	0.684461	1	3	0.1517	0.987034	4	6
Ingenuity	GM-CSF.Signaling	23	21	0	2	0	0.2802	0.68582	1	2	0.1259	0.320914	5	8
GOTERM	glycogen biosynthetic process	9	8	0	1	0	0.0582	0.69118	0	2	0.321	1	2	3
GOTERM	mitochondrion organization	25	24	0	1	0	0.0299	0.693397	1	4	0.1231	1	6	9
GOTERM	activation of MAPK activity	55	55	0	0	0	0.0054	0.696229	3	8	0.0207	0.898757	14	21
GOTERM	cGMP biosynthetic process	11	9	0	1	1	0.009	0.702	0	3	0.0506	1	2	5
GOTERM	cellular iron ion homeostasis	28	25	1	2	0	0.0366	0.705573	1	4	0.0264	0.99713	6	11
GOTERM	mitochondrial proton-transporting ATP synthase complex	18	16	2	0	0	0.0425	0.711242	1	3	0.1939	1	4	6
Ingenuity	Aryl.Hydrocarbon.Receptor.Signaling	52	50	0	2	0	0.2363	0.711679	3	4	0.3658	0.595785	13	14
Panther	De_novo_purine_biosynthesis	26	25	0	0	1	0.3544	0.713297	1	2	0.7856	0.945426	6	5
GOTERM	MLL1 complex	27	24	0	3	0	0.0048	0.715775	1	5	0.398	1	6	7
Panther	Heterotrimeric_G-protein_signaling_pathway-rod_outer_segment_phototransduction	26	23	0	3	0	0.3224	0.718138	1	2	0.5319	0.896156	6	6
Ingenuity	Acute.Phase.Response.Signaling	75	69	0	3	3	0.2564	0.718767	3	5	0.3532	0.594788	17	19
Panther	Vasopressin_synthesis	10	10	0	0	0	0.4024	0.719318	1	1	0.2285	0.772789	3	4
Panther	FAS_signaling_pathway	22	20	0	0	2	0.269	0.720148	1	2	0.774	0.938236	5	4
KEGG	ABC_TRANSPORTERS__GENERAL	43	36	0	2	5	0.261	0.722532	2	3	0.0021	0.2215	9	17
GOTERM	oxygen binding	41	34	0	0	7	0.0058	0.724367	2	6	0.4904	1	9	9
Panther	mRNA_splicing	9	8	0	1	0	0.3382	0.725123	0	1	0.6332	0.881304	2	2
Panther	GABA-B_receptor_II_signaling	9	9	0	0	0	0.3764	0.7294	0	1	0.1662	0.649446	2	4
GOTERM	protein binding	6648	4653	105	254	1636	0.0067	0.72952	233	244	0.0559	0.951721	1163	1117
GOTERM	positive regulation of neuron apoptosis	17	17	0	0	0	0.0476	0.732016	1	3	0.1072	1	4	7
GOTERM	regulation of actin filament polymerization	10	9	1	0	0	0.0671	0.732524	0	2	0.7012	1	2	2
GOTERM	ATP biosynthetic process	53	48	0	4	1	0.0319	0.733171	2	6	0.2974	1	12	14
Panther	Inflammation_mediated_by_chemokine_and_cytokine_signaling_pathway	98	83	0	3	12	0.2328	0.733639	4	6	0.0432	0.915475	21	28
Panther	5HT4_type_receptor_mediated_signaling_pathway	10	10	0	0	0	0.4113	0.734233	1	1	0.4756	0.887632	3	3
GOTERM	heme binding	122	98	5	2	17	0.0239	0.736281	5	10	0.4095	1	25	26
GOTERM	kinase binding	27	26	0	1	0	0.0409	0.737408	1	4	0.0138	0.903016	7	12
KEGG	COMPLEMENT_AND_COAGULATION_CASCADES	69	56	0	2	11	0.1509	0.738674	3	5	0.8551	1	14	11
KEGG	ADIPOCYTOKINE_SIGNALING_PATHWAY	70	67	0	2	1	0.2361	0.74112	3	5	0.088	0.727	17	22
Ingenuity	Axonal.Guidance.Signaling	67	65	0	2	0	0.2278	0.743628	3	5	0.0675	0.384525	16	22
Panther	Huntington_disease	93	92	0	1	0	0.1711	0.743676	5	7	0.3442	0.873466	23	25
Panther	Endothelin_signaling_pathway	19	19	0	0	0	0.2478	0.743995	1	2	0.89	0.938601	5	3
KEGG	ONE_CARBON_POOL_BY_FOLATE	16	16	0	0	0	0.186	0.744044	1	2	0.3664	0.853657	4	5
GOTERM	chromatin remodeling complex	11	9	0	2	0	0.0694	0.744131	0	2	0.3937	1	2	3
GOTERM	steroid binding	29	27	0	2	0	0.0423	0.74432	1	4	0.1166	1	7	10
GOTERM	ubiquitin-protein ligase activity	149	137	1	7	4	0.0181	0.745138	7	13	0.0528	0.979155	34	43
GOTERM	digestion	55	48	2	1	4	0.0331	0.745198	2	6	0.0687	0.954334	12	17
Panther	Ubiquitin_proteasome_pathway	52	48	0	4	0	0.2227	0.746435	2	4	0.2955	0.777293	12	14
Panther	Formyltetrahydroformate_biosynthesis	9	9	0	0	0	0.3714	0.747004	0	1	0.4124	0.874313	2	3
Panther	Heterotrimeric_G-protein_signaling_pathway-Gq_alpha_and_Go_alpha_mediated_pathway	32	30	0	1	1	0.1881	0.74875	2	3	0.6523	0.88038	8	7
KEGG	PYRIMIDINE_METABOLISM	90	88	0	2	0	0.1492	0.7496	4	7	0.091	0.644053	22	28
KEGG	METHIONINE_METABOLISM	15	15	0	0	0	0.1709	0.754437	1	2	0.0164	0.396633	4	8
Ingenuity	IL-6.Signaling	29	28	0	1	0	0.4145	0.756324	1	2	0.1307	0.333471	7	10
GOTERM	lysozyme activity	10	9	1	0	0	0.0718	0.75686	0	2	0.3984	1	2	3
GOTERM	proteasomal ubiquitin-dependent protein catabolic process	19	18	0	1	0	0.0581	0.756933	1	3	0.0607	0.994221	5	8
Ingenuity	Hepatic.Cholestasis	61	58	0	0	3	0.3205	0.760176	3	4	0.1087	0.329652	15	19
GOTERM	hormone activity	85	73	1	1	10	0.0256	0.760235	4	8	0.2673	1	18	21
KEGG	AMINOPHOSPHONATE_METABOLISM	22	21	0	1	0	0.282	0.762493	1	2	0.9251	1	5	3
Ingenuity	Calcium.Signaling	10	10	0	0	0	0.3954	0.764261	1	1	0.0193	0.0985286	3	6
GOTERM	lyase activity	96	88	1	3	4	0.0306	0.764282	4	9	0.3485	1	22	24
GOTERM	mitochondrial small ribosomal subunit	18	18	0	0	0	0.0548	0.765107	1	3	0.1398	1	5	7
GOTERM	oxaloacetate metabolic process	10	9	0	0	1	0.0722	0.766331	0	2	0.1621	0.998648	2	4
Panther	Pyruvate_metabolism	11	11	0	0	0	0.4281	0.768687	1	1	0.5428	0.933132	3	3
Panther	Opioid_proopiomelanocortin_pathway	18	17	0	0	1	0.2068	0.769567	1	2	0.1099	0.69706	4	7
Ingenuity	cAMP-mediated.Signaling	11	11	0	0	0	0.4353	0.769888	1	1	0.1161	0.362436	3	5
Panther	Apoptosis_signaling_pathway	53	50	0	1	2	0.1003	0.770733	3	5	0.7332	0.94661	13	11
GOTERM	transforming growth factor beta receptor activity	10	10	0	0	0	0.0798	0.772395	1	2	0.2213	1	3	4
GOTERM	superoxide anion generation	13	11	0	2	0	0.0154	0.772422	1	3	0.2866	1	3	4
Ingenuity	Actin.Cytoskeleton.Signaling	29	28	0	1	0	0.4161	0.774357	1	2	0.7326	0.887581	7	6
Ingenuity	Nitric.Oxide.Signaling.in.the.Cardiovascular.System	10	10	0	0	0	0.3938	0.774664	1	1	0.942	0.940077	3	1
Panther	Pyrimidine_Metabolism	6	6	0	0	0	0.2602	0.775343	0	1	0.1633	0.64775	2	3
Panther	Angiogenesis	80	78	0	1	1	0.1868	0.775383	4	6	0.098	0.683482	20	25
GOTERM	transmembrane receptor protein tyrosine phosphatase activity	18	18	0	0	0	0.0575	0.77552	1	3	0.2778	1	5	6
Ingenuity	JAK.Stat.Signaling	10	10	0	0	0	0.4039	0.775613	1	1	0.0791	0.3177	3	5
GOTERM	receptor guanylyl cyclase signaling pathway	11	9	0	1	1	0.0083	0.7762	0	3	0.1616	1	2	4
GOTERM	metal ion binding	2803	2121	117	103	462	0.0005	0.777136	106	131	0.0477	0.984175	530	540
GOTERM	regulation of phosphorylation	11	10	1	0	0	0.0848	0.777495	1	2	0.7545	1	3	2
GOTERM	cell surface binding	12	10	0	2	0	0.0822	0.778744	1	2	0.2157	1	3	4
KEGG	LIMONENE_AND_PINENE_DEGRADATION	33	28	0	3	2	0.1625	0.779441	1	3	0.7432	0.9955	7	6
Ingenuity	PPARa.RXRa.Activation	52	50	0	2	0	0.2371	0.780159	3	4	0.101	0.357689	13	17
Ingenuity	Chemokine.Signaling	24	20	0	1	3	0.6475	0.780875	1	1	0.0405	0.236522	5	9
Panther	T_cell_activation	31	27	0	1	3	0.3949	0.78129	1	2	0.2147	0.696517	7	9
KEGG	GLYCOSYLPHOSPHATIDYLINOSITOLGPIANCHOR_BIOSYNTHESIS	22	21	0	1	0	0.2766	0.782743	1	2	0.2487	0.797455	5	7
GOTERM	dephosphorylation	20	18	0	2	0	0.0592	0.78297	1	3	0.4866	1	5	5
GOTERM	circadian rhythm	29	29	0	0	0	0.053	0.783546	1	4	0.284	1	7	9
Ingenuity	Neuregulin.Signaling	27	25	0	1	1	0.7285	0.783988	1	1	0.6259	0.801215	6	6
Panther	Axon_guidance_mediated_by_netrin	16	16	0	0	0	0.1901	0.784277	1	2	0.0783	0.8308	4	7
Panther	p53_pathway_feedback_loops_2	13	13	0	0	0	0.4812	0.784486	1	1	0.4168	0.877444	3	4
Panther	Oxidative_stress_response	33	30	0	2	1	0.4469	0.784619	2	2	0.4887	0.947867	8	8
Panther	Alzheimer_disease-presenilin_pathway	69	66	0	1	2	0.4219	0.785089	3	4	0.1873	0.715336	17	20
GOTERM	regulation of RNA splicing	12	10	0	2	0	0.0119	0.786871	1	3	0.4754	1	3	3
Panther	Glycolysis	14	12	0	2	0	0.4533	0.789194	1	1	0.6096	0.874725	3	3
Ingenuity	TR.RXR.Activation	62	60	0	2	0	0.5889	0.78933	3	3	0.6587	0.829498	15	14
Panther	5-Hydroxytryptamine_degredation	15	15	0	0	0	0.5308	0.791129	1	1	0.9206	0.935618	4	2
Ingenuity	Wnt.beta-catenin.Signaling	25	25	0	0	0	0.7259	0.791359	1	1	0.9987	0.997242	6	1
KEGG	CYSTEINE_METABOLISM	24	21	0	0	3	0.2787	0.793474	1	2	0.8012	0.989211	5	4
GOTERM	fibroblast growth factor receptor binding	10	10	0	0	0	0.0822	0.793482	1	2	0.4734	1	3	3
Ingenuity	Amyotrophic.Lateral.Sclerosis.Signaling	29	28	0	1	0	0.4112	0.793511	1	2	0.7442	0.859189	7	6
Ingenuity	G-Protein.Coupled.Receptor.Signaling	19	19	0	0	0	0.63	0.794911	1	1	0.0792	0.388455	5	8
GOTERM	cellular response to starvation	10	10	0	0	0	0.0838	0.795888	1	2	0.2279	1	3	4
Ingenuity	Interferon.Signaling	24	20	0	1	3	0.6367	0.796402	1	1	0.7778	0.871777	5	4
Panther	DNA_replication	15	13	0	2	0	0.4841	0.79708	1	1	0.022	1	3	7
Ingenuity	p38.MAPK.Signaling	27	25	0	1	1	0.7249	0.798962	1	1	0.4279	0.650474	6	7
Ingenuity	Protein.Ubiquitination.Pathway	24	22	0	1	1	0.6719	0.799138	1	1	0.3052	0.582094	6	7
Panther	Vitamin_D_metabolism_and_pathway	13	13	0	0	0	0.4864	0.800068	1	1	0.8701	0.942009	3	2
Ingenuity	Hypoxia.Signaling.in.the.Cardiovascular.System	21	21	0	0	0	0.6592	0.800173	1	1	0.631	0.793585	5	5
GOTERM	Ras GTPase binding	11	11	0	0	0	0.0158	0.80087	1	3	0.0068	0.862483	3	7
Panther	Heme_biosynthesis	15	15	0	0	0	0.5316	0.801893	1	1	0.5458	0.912182	4	4
GOTERM	response to iron ion	10	10	0	0	0	0.0852	0.802451	1	2	0.4729	1	3	3
Ingenuity	IL-10.Signaling	25	23	0	1	1	0.696	0.802806	1	1	0.3504	0.595197	6	7
Ingenuity	PPAR.Signaling	19	19	0	0	0	0.6262	0.80412	1	1	0.0088	0.091275	5	10
GOTERM	placenta development	25	19	1	5	0	0.0669	0.805349	1	3	0.7443	1	5	4
GOTERM	ATP metabolic process	10	10	0	0	0	0.0857	0.8054	1	2	0.078	0.938383	3	5
Ingenuity	PTEN.Signaling	24	24	0	0	0	0.7009	0.805987	1	1	0.1232	0.343835	6	9
Ingenuity	ERK.MAPK.Signaling	26	24	0	2	0	0.7125	0.806859	1	1	0.8832	0.915225	6	4
Panther	General_transcription_regulation	15	14	0	1	0	0.5173	0.807582	1	1	0.1164	0.766767	4	6
Ingenuity	Complement.System	23	20	0	0	3	0.2663	0.808069	1	2	0.7801	0.870582	5	4
Ingenuity	Glucocorticoid.Receptor.Signaling	102	96	0	4	2	0.5277	0.808107	5	5	0.4377	0.688709	24	25
Ingenuity	Neurotrophin.TRK.Signaling	16	16	0	0	0	0.5661	0.809687	1	1	0.1966	0.373904	4	6
Panther	Synaptic_vesicle_trafficking	31	29	0	2	0	0.4243	0.810027	1	2	0.6207	0.849348	7	7
Ingenuity	BMP.Signaling.pathway	25	24	0	1	0	0.7064	0.810043	1	1	0.2401	0.454103	6	8
Panther	TCA_cycle	14	13	0	1	0	0.1376	0.811237	1	2	0.0847	0.97742	3	6
Panther	Gamma-aminobutyric_acid_synthesis	5	5	0	0	0	0.2346	0.811882	0	1	0.7635	0.912056	1	1
Ingenuity	NRF2-mediated.Oxidative.Stress.Response	51	49	0	1	1	0.2159	0.81378	2	4	0.4541	0.695033	12	13
Ingenuity	Integrin.Signaling	38	38	0	0	0	0.5721	0.813951	2	2	0.3367	0.584985	10	11
Ingenuity	FGF.Signaling	18	18	0	0	0	0.603	0.814259	1	1	0.0016	0.02045	5	11
GOTERM	insulin receptor binding	31	29	0	1	1	0.0558	0.814301	1	4	0.037	1	7	12
KEGG	B_CELL_RECEPTOR_SIGNALING_PATHWAY	67	65	0	2	0	0.2296	0.816404	3	5	0.2518	0.808083	16	19
Ingenuity	Death.Receptor.Signaling	30	30	0	0	0	0.4492	0.817253	2	2	0.3263	0.597038	8	9
Ingenuity	Cell.Cycle.G1.S.Checkpoint.Regulation	18	17	0	1	0	0.5749	0.819769	1	1	0.8383	0.887475	4	3
Ingenuity	Toll-like.Receptor.Signaling	33	28	0	4	1	0.7671	0.820797	1	1	0.5653	0.751426	7	7
Ingenuity	IL-4.Signaling	18	16	0	2	0	0.5625	0.821446	1	1	0.1858	0.368552	4	6
Ingenuity	PI3K.AKT.Signaling	29	29	0	0	0	0.775	0.821763	1	1	0.6103	0.812743	7	7
Ingenuity	Tight.Junction.Signaling	39	38	0	1	0	0.8498	0.822883	2	1	0.7688	0.861879	10	8
Ingenuity	LXR.RXR.Activation	40	33	0	0	7	0.8183	0.822957	2	1	0.75	0.865886	8	7
GOTERM	motor axon guidance	11	10	0	0	1	0.0865	0.823368	1	2	0.4694	1	3	3
Ingenuity	IL-2.Signaling	18	16	0	2	0	0.5563	0.823847	1	1	0.3699	0.600295	4	5
Ingenuity	Fc.Epsilon.RI.Signaling	20	18	0	1	1	0.5979	0.825098	1	1	0.6945	0.838333	5	4
Ingenuity	Estrogen.Receptor.Signaling	31	30	0	1	0	0.7863	0.825155	2	1	0.1108	0.341916	8	11
Ingenuity	T.Cell.Receptor.Signaling	34	33	0	1	0	0.8119	0.82591	2	1	0.4429	0.657924	8	9
Ingenuity	Huntingtons.Disease.Signaling	61	60	0	1	0	0.8089	0.829131	3	2	0.7669	0.881366	15	13
Ingenuity	SAPK.JNK.Signaling	32	31	0	1	0	0.7991	0.830887	2	1	0.8179	0.877857	8	6
Ingenuity	Antigen.Presentation.Pathway	11	8	0	0	3	1	0.831169	0	0	0.1145	0.366185	2	4
GOTERM	heart development	123	119	1	2	1	0.0334	0.831803	6	11	0.2019	1	30	34
KEGG	TYPE_I_DIABETES_MELLITUS	42	35	0	0	7	0.2522	0.836652	2	3	0.2448	0.770132	9	11
Ingenuity	VEGF.Signaling	16	16	0	0	0	0.5597	0.837026	1	1	0.3749	0.593992	4	5
Panther	Oxytocin_receptor_mediated_signaling_pathway	16	16	0	0	0	0.1846	0.837233	1	2	0.0276	0.73815	4	8
KEGG	GLYOXYLATE_AND_DICARBOXYLATE_METABOLISM	13	13	0	0	0	0.4808	0.837989	1	1	0.2003	0.798091	3	5
Ingenuity	VDR.RXR.Activation	63	60	0	2	1	0.1793	0.838367	3	5	0.2264	0.487323	15	18
Panther	Transcription_regulation_by_bZIP_transcription_factor	27	26	0	1	0	0.1352	0.83849	1	3	0.3127	0.815443	7	8
KEGG	C21STEROID_HORMONE_METABOLISM	11	10	0	0	1	0.3976	0.838709	1	1	0.228	0.687515	3	4
KEGG	GAP_JUNCTION	92	86	0	4	2	0.4278	0.839719	4	5	0.156	0.741117	22	26
Panther	Cell_cycle	19	18	0	0	1	0.6094	0.841407	1	1	0.2811	0.783092	5	6
KEGG	LEUKOCYTE_TRANSENDOTHELIAL_MIGRATION	113	103	0	5	5	0.4026	0.842683	5	6	0.2572	0.761261	26	29
KEGG	GLYCOSAMINOGLYCAN_DEGRADATION	15	14	0	1	0	0.5104	0.843046	1	1	0.117	0.776317	4	6
Ingenuity	Sonic.Hedgehog.Signaling	10	10	0	0	0	1	0.843351	1	0	0.9423	0.921405	3	1
GOTERM	positive regulation of erythrocyte differentiation	10	10	0	0	0	0.0914	0.848389	1	2	0.7551	1	3	2
KEGG	APOPTOSIS	91	82	0	5	4	0.3897	0.848607	4	5	0.6924	1	21	19
Panther	Integrin_signalling_pathway	124	115	0	3	6	0.5173	0.849148	6	6	0.8699	0.940924	29	24
PANTHER_BIOLOGICAL_PROCESS	Phosphatase_inhibitor	29	19	8	2	0	0.0673	0.849838	1	3	0.7437	1	5	4
Ingenuity	Eicosanoid.Signaling	17	16	0	0	1	0.5656	0.850729	1	1	0.6005	0.747161	4	4
KEGG	GLUTAMATE_METABOLISM	31	30	0	1	0	0.458	0.851329	2	2	0.9636	0.99273	8	4
Ingenuity	RAR.Activation	48	45	0	2	1	0.9053	0.851997	2	1	0.1298	0.341156	11	15
KEGG	ASCORBATE_AND_ALDARATE_METABOLISM	14	14	0	0	0	0.5081	0.852586	1	1	0.7227	0.988793	4	3
Panther	Blood_coagulation	45	35	0	2	8	0.0938	0.853271	2	4	0.5253	0.892013	9	9
KEGG	CELL_CYCLE	109	107	0	2	0	0.2835	0.854545	5	7	0.6835	0.99993	27	25
KEGG	BLOOD_GROUP_GLYCOLIPID_BIOSYNTHESISLACTOSERIES	10	10	0	0	0	0.4056	0.855897	1	1	0.2259	0.679989	3	4
GOTERM	T cell receptor signaling pathway	21	20	0	1	0	0.0741	0.858792	1	3	0.378	1	5	6
Ingenuity	Clutamate.Receptor.Signaling	14	14	0	0	0	1	0.860762	1	0	0.9033	0.922322	4	2
Ingenuity	Phototransduction.Pathway	12	11	0	1	0	1	0.860972	1	0	0.552	0.723433	3	3
KEGG	ARGININE_AND_PROLINE_METABOLISM	58	49	0	6	3	0.4459	0.86253	2	3	0.4574	0.907921	12	13
Ingenuity	Leukocyte.Extravasation.Signaling	49	48	0	1	0	0.2256	0.863029	2	4	0.194	0.441334	12	15
KEGG	BENZOATE_DEGRADATION_VIA_COA_LIGATION	51	46	0	3	2	0.4063	0.863724	2	3	0.7428	1	12	10
KEGG	SELENOAMINO_ACID_METABOLISM	34	34	0	0	0	0.2483	0.864742	2	3	0.6399	0.972667	9	8
Ingenuity	Insulin.Receptor.Signaling	35	34	0	1	0	0.51	0.864997	2	2	0.6458	0.823261	9	8
Ingenuity	Serotonin.Receptor.Signaling	14	14	0	0	0	1	0.86616	1	0	0.899	0.928173	4	2
Ingenuity	Erythropoietin.Signaling	15	14	0	1	0	1	0.866771	1	0	0.1133	0.352162	4	6
KEGG	NEURODEGENERATIVE_DISORDERS	34	34	0	0	0	0.2398	0.867074	2	3	0.6397	0.981782	9	8
Ingenuity	Ceramide.Signaling	16	16	0	0	0	1	0.86799	1	0	0.9371	0.929631	4	2
GOTERM	muscle homeostasis	13	11	0	2	0	0.0986	0.870594	1	2	0.5419	1	3	3
GOTERM	regulation of mitochondrial membrane potential	10	10	0	0	0	0.0115	0.87225	1	3	0.2243	1	3	4
GOTERM	regulation of cell shape	57	54	2	1	0	0.0525	0.873701	3	6	0.1111	1	14	18
Ingenuity	Dopamine.Receptor.Signaling	17	17	0	0	0	1	0.873792	1	0	0.9911	0.995971	4	1
GOTERM	microtubule-based process	11	11	0	0	0	0.1023	0.874094	1	2	0.7985	1	3	2
GOTERM	electron carrier activity	161	137	8	5	11	0.0399	0.874954	7	12	0.5395	1	34	34
KEGG	CITRATE_CYCLE_TCA_CYCLE	27	26	0	1	0	0.3767	0.875469	1	2	0.176	0.771096	7	9
GOTERM	negative regulation of cell growth	88	81	0	4	3	0.0455	0.876935	4	8	0.6656	1	20	19
KEGG	CELL_ADHESION_MOLECULES_CAMS	125	107	0	5	13	0.2838	0.877522	5	7	0.5032	0.971622	27	27
PANTHER_BIOLOGICAL_PROCESS	Immunoglobulin	11	6	5	0	0	0.0303	0.8781	0	2	0.1683	1	2	3
KEGG	HISTIDINE_METABOLISM	54	46	0	5	3	0.4002	0.878639	2	3	0.9844	0.984315	12	6
Ingenuity	IGF-1.Signaling	19	18	0	1	0	0.22	0.879773	1	2	0.1357	0.315561	5	7
KEGG	PROTEIN_EXPORT	12	12	0	0	0	0.4646	0.880007	1	1	0.6077	0.946106	3	3
Ingenuity	Endoplasmic.Reticulum.Stress.Pathway	15	15	0	0	0	0.5319	0.880016	1	1	0.7686	0.86777	4	3
KEGG	GLYCEROLIPID_METABOLISM	57	51	0	3	3	0.4644	0.880519	3	3	0.9179	1	13	9
GOTERM	chondrocyte differentiation	12	11	0	1	0	0.0989	0.882685	1	2	0.2896	1	3	4
KEGG	GAMMAHEXACHLOROCYCLOHEXANE_DEGRADATION	26	20	0	1	5	0.2545	0.882914	1	2	0.7723	0.975142	5	4
Ingenuity	Mitochondrial.Dysfunction	76	71	0	5	0	0.4758	0.883613	4	4	0.4135	0.677863	18	19
GOTERM	zinc ion binding	1988	1489	116	73	310	0.0268	0.885511	74	88	0.215	1	372	375
GOTERM	retinol dehydrogenase activity	11	11	0	0	0	0.104	0.888433	1	2	0.1175	1	3	5
GOTERM	hydrolase activity, acting on acid anhydrides, catalyzing transmembrane movement of substances	47	43	0	3	1	0.0605	0.888512	2	5	0.3783	1	11	12
Panther	EGF_receptor_signaling_pathway	43	41	0	1	1	0.6194	0.889718	2	2	0.4562	0.91225	10	11
Ingenuity	Cell.Cycle.G2.M.DNA.Damage.Checkpoint.Regulation	18	18	0	0	0	1	0.889936	1	0	0.9944	0.995344	5	1
GOTERM	iron ion transport	25	21	1	2	1	0.0802	0.890158	1	3	0.0561	0.980822	5	9
KEGG	SULFUR_METABOLISM	12	11	0	0	1	0.4297	0.892189	1	1	0.8018	0.989501	3	2
KEGG	AMINOACYLTRNA_SYNTHETASES	28	28	0	0	0	0.4114	0.89302	1	2	0.9844	1	7	3
GOTERM	acyl-CoA dehydrogenase activity	11	11	0	0	0	0.1028	0.893102	1	2	0.0071	0.824329	3	7
KEGG	ECMRECEPTOR_INTERACTION	85	81	0	1	3	0.3813	0.894147	4	5	0.4657	0.908972	20	21
GOTERM	positive regulation of hormone secretion	11	11	0	0	0	0.1009	0.894526	1	2	0.8013	1	3	2
KEGG	TYPE_II_DIABETES_MELLITUS	45	44	0	1	0	0.3787	0.894805	2	3	0.691	0.980266	11	10
GOTERM	phospholipase C activity	12	11	0	1	0	0.1023	0.895257	1	2	0.2884	1	3	4
PANTHER_BIOLOGICAL_PROCESS	Glucosidase	12	9	3	0	0	0.0691	0.89878	0	2	0.0012	0.0638	2	7
GOTERM	camera-type eye morphogenesis	12	11	0	1	0	0.1049	0.899202	1	2	0.799	1	3	2
GOTERM	nuclear mRNA splicing, via spliceosome	45	45	0	0	0	0.0653	0.899913	2	5	0.4535	1	11	12
Ingenuity	p53.Signaling	64	63	0	0	1	0.203	0.900608	3	5	0.5164	0.74458	16	16
KEGG	OXIDATIVE_PHOSPHORYLATION	116	110	0	4	2	0.309	0.903522	6	7	0.3997	0.912024	28	29
GOTERM	negative regulation of insulin secretion	12	12	0	0	0	0.1149	0.90398	1	2	0.1544	1	3	5
GOTERM	cGMP binding	11	11	0	0	0	0.1081	0.904837	1	2	0.8061	1	3	2
KEGG	HEMATOPOIETIC_CELL_LINEAGE	87	79	0	3	5	0.7626	0.904994	4	3	0.9197	1	20	15
GOTERM	mitochondrial matrix	155	143	0	8	4	0.0501	0.905243	7	12	0.3545	1	36	38
GOTERM	negative regulation of neuron apoptosis	45	45	0	0	0	0.0702	0.905273	2	5	0.6036	1	11	11
GOTERM	folic acid binding	14	12	0	0	2	0.1168	0.906134	1	2	0.8462	1	3	2
KEGG	TGFBETA_SIGNALING_PATHWAY	83	79	0	0	4	0.7624	0.906503	4	3	0.5124	0.958198	20	20
GOTERM	metallocarboxypeptidase activity	25	21	1	0	3	0.086	0.906766	1	3	0.2577	1	5	7
PANTHER_BIOLOGICAL_PROCESS	Other_pathways_of_electron_transport	20	19	0	1	0	0.0657	0.906871	1	3	0.3317	1	5	6
KEGG	ANDROGEN_AND_ESTROGEN_METABOLISM	55	42	0	3	10	0.3521	0.907343	2	3	0.3421	0.857887	11	12
GOTERM	platelet alpha granule lumen	41	35	0	3	3	0.0923	0.90762	2	4	0.8011	1	9	7
KEGG	STARCH_AND_SUCROSE_METABOLISM	75	63	0	0	12	0.2024	0.907776	3	5	0.2083	0.772887	16	19
GOTERM	spindle organization	13	13	0	0	0	0.1335	0.908755	1	2	0.6636	1	3	3
GOTERM	mitotic chromosome condensation	12	12	0	0	0	0.1162	0.908936	1	2	0.3523	1	3	4
GOTERM	microtubule associated complex	27	24	0	3	0	0.109	0.909276	1	3	0.3915	1	6	7
GOTERM	cell cycle	461	429	3	17	12	0.0507	0.910064	21	29	0.3129	1	107	111
GOTERM	regulation of smooth muscle contraction	13	12	0	0	1	0.1148	0.910649	1	2	0.1559	1	3	5
GOTERM	Rho guanyl-nucleotide exchange factor activity	67	61	2	4	0	0.0825	0.911869	3	6	0.0186	0.947837	15	23
GOTERM	serine-type endopeptidase activity	154	118	6	1	29	0.0705	0.912143	6	10	0.1887	1	30	34
GOTERM	anti-apoptosis	180	172	2	4	2	0.0473	0.912144	9	14	0.1575	1	43	49
KEGG	TRYPTOPHAN_METABOLISM	87	79	0	6	2	0.7586	0.914138	4	3	0.9159	1	20	15
Ingenuity	EGF.Signaling	21	20	0	1	0	1	0.915214	1	0	0.0988	0.361053	5	8
GOTERM	protein amino acid dephosphorylation	128	117	5	5	1	0.0643	0.916298	6	10	0.1793	1	29	34
GOTERM	social behavior	16	13	0	3	0	0.1291	0.916511	1	2	0.1968	1	3	5
GOTERM	filopodium	25	22	1	1	1	0.0917	0.916924	1	3	0.1582	1	6	8
GOTERM	syntaxin binding	13	13	0	0	0	0.1343	0.917432	1	2	0.6673	1	3	3
KEGG	AMINOSUGARS_METABOLISM	33	31	0	2	0	0.8018	0.917436	2	1	0.9162	1	8	5
Panther	FGF_signaling_pathway	47	44	0	3	0	0.6596	0.917444	2	2	0.5589	0.892776	11	11
KEGG	RIBOSOME	88	81	0	5	2	0.5769	0.917856	4	4	0.0862	0.6828	20	26
KEGG	INSULIN_SIGNALING_PATHWAY	136	127	0	6	3	0.4595	0.9188	6	7	0.1167	0.735332	32	38
KEGG	MAPK_SIGNALING_PATHWAY	269	244	0	10	15	0.5605	0.919504	12	12	0.3874	0.971435	61	63
Ingenuity	PDGF.Signaling	23	21	0	2	0	1	0.921425	1	0	0.2605	0.5104	5	7
GOTERM	extracellular matrix organization	62	60	0	2	0	0.0766	0.922212	3	6	0.0871	1	15	20
KEGG	CYTOKINECYTOKINE_RECEPTOR_INTERACTION	255	187	0	9	59	0.7276	0.923938	9	8	0.9758	0.990493	47	36
Ingenuity	Natural.Killer.Cell.Signaling	26	22	0	0	4	1	0.924581	1	0	0.1572	0.341312	6	8
KEGG	NATURAL_KILLER_CELL_MEDIATED_CYTOTOXICITY	130	106	0	0	24	0.785	0.925039	5	4	0.3954	0.960548	27	28
KEGG	PYRUVATE_METABOLISM	43	40	0	1	2	0.6043	0.926094	2	2	0.4247	0.973827	10	11
Ingenuity	Apoptosis.Signaling	31	30	0	1	0	0.1847	0.9261	2	3	0.807	0.892012	8	6
KEGG	CHONDROITIN_SULFATE_BIOSYNTHESIS	17	16	0	1	0	0.559	0.926277	1	1	0.5997	0.948154	4	4
Panther	Axon_guidance_mediated_by_semaphorins	27	26	0	1	0	0.7434	0.928719	1	1	0.3118	0.800614	7	8
GOTERM	calmodulin-dependent protein kinase activity	14	13	0	1	0	0.1367	0.928939	1	2	0.2014	1	3	5
GOTERM	cell projection	84	79	1	4	0	0.1025	0.929208	4	7	0.1639	1	20	24
GOTERM	unfolded protein binding	114	102	7	3	2	0.0656	0.92949	5	9	0.315	1	26	28
GOTERM	filopodium assembly	15	13	1	1	0	0.1364	0.930439	1	2	0.4217	1	3	4
KEGG	PROTEASOME	31	31	0	0	0	0.7909	0.930557	2	1	0.924	1	8	5
GOTERM	neuron differentiation	49	48	0	1	0	0.0933	0.931112	2	5	0.068	0.967595	12	17
GOTERM	regulation of blood pressure	52	46	1	4	1	0.0795	0.931656	2	5	0.7464	1	12	10
GOTERM	negative regulation of transcription, DNA-dependent	85	79	2	4	0	0.1038	0.931801	4	7	0.2326	1	20	23
KEGG	UREA_CYCLE_AND_METABOLISM_OF_AMINO_GROUPS	27	22	0	3	2	0.6663	0.932731	1	1	0.3047	0.772153	6	7
GOTERM	ATP catabolic process	14	12	1	0	1	0.1229	0.932958	1	2	0.8452	1	3	2
GOTERM	embryonic development	69	66	0	3	0	0.1096	0.933171	3	6	0.3745	1	17	18
KEGG	NITROGEN_METABOLISM	24	21	0	2	1	0.6581	0.93338	1	1	0.2578	0.788452	5	7
GOTERM	actin filament organization	26	24	0	2	0	0.112	0.93474	1	3	0.389	1	6	7
PANTHER_BIOLOGICAL_PROCESS	Adenylate_cyclase	10	10	0	0	0	0.0887	0.9349	1	2	0.2241	0.992281	3	4
GOTERM	elevation of cytosolic calcium ion concentration	88	79	1	4	4	0.1016	0.935001	4	7	0.2373	1	20	23
KEGG	REGULATION_OF_ACTIN_CYTOSKELETON	199	184	0	9	6	0.5743	0.935239	9	9	0.2087	0.776272	46	51
GOTERM	response to cAMP	39	36	0	2	1	0.1019	0.93543	2	4	0.5631	1	9	9
GOTERM	NAD+ ADP-ribosyltransferase activity	26	24	0	0	2	0.1183	0.93554	1	3	0.752	1	6	5
KEGG	CARBON_FIXATION	23	20	0	2	1	0.6439	0.935936	1	1	0.5841	0.95523	5	5
GOTERM	regulation of Rho protein signal transduction	71	65	2	4	0	0.1057	0.936478	3	6	0.021	1	16	24
GOTERM	actin filament	25	23	0	2	0	0.1018	0.936483	1	3	0.5294	1	6	6
GOTERM	sensory perception of taste	34	22	2	0	10	0.0968	0.936628	1	3	0.68	1	6	5
KEGG	AXON_GUIDANCE	128	121	0	5	2	0.7308	0.93669	6	5	0.0613	0.9199	30	38
KEGG	SNARE_INTERACTIONS_IN_VESICULAR_TRANSPORT	32	31	0	0	1	0.7939	0.93741	2	1	0.6949	0.982757	8	7
PANTHER_BIOLOGICAL_PROCESS	KRAB_box_transcription_factor	586	312	101	13	160	0.2828	0.93788	16	18	0.8339	0.975772	78	71
GOTERM	focal adhesion	97	90	1	3	3	0.0803	0.938116	5	8	0.0442	0.977109	23	30
GOTERM	Rab GTPase binding	31	26	1	4	0	0.1305	0.939937	1	3	0.0141	0.836995	7	12
GOTERM	ruffle	54	51	1	2	0	0.1145	0.940546	3	5	0.1077	1	13	17
PANTHER_BIOLOGICAL_PROCESS	Extracellular_matrix_structural_protein	87	75	8	3	1	0.319	0.940666	4	5	0.2207	1	19	22
GOTERM	recycling endosome membrane	18	14	2	2	0	0.1567	0.940772	1	2	0.2581	1	4	5
KEGG	GLOBOSIDE_METABOLISM	19	17	0	2	0	1	0.940839	1	0	0.233	0.748424	4	6
KEGG	HEPARAN_SULFATE_BIOSYNTHESIS	20	19	0	1	0	1	0.940912	1	0	0.3295	0.77286	5	6
Panther	Wnt_signaling_pathway	222	156	0	8	58	0.6587	0.941013	8	7	0.5965	0.862432	39	38
GOTERM	positive regulation of DNA repair	15	14	0	1	0	0.1589	0.941127	1	2	0.484	1	4	4
GOTERM	nucleobase, nucleoside, nucleotide and nucleic acid metabolic process	64	59	1	3	1	0.0713	0.941301	3	6	0.2905	1	15	17
GOTERM	cytokine receptor activity	16	14	0	2	0	0.1529	0.941661	1	2	0.2598	1	4	5
KEGG	NUCLEOTIDE_SUGARS_METABOLISM	17	17	0	0	0	1	0.941682	1	0	0.949	0.997475	4	2
GOTERM	negative regulation of phosphorylation	13	13	0	0	0	0.136	0.941887	1	2	0.8725	1	3	2
KEGG	ALKALOID_BIOSYNTHESIS_II	24	19	0	1	4	1	0.941941	1	0	0.9675	0.99606	5	2
PANTHER_BIOLOGICAL_PROCESS	Actin_binding_cytoskeletal_protein	106	73	27	2	4	0.3041	0.942033	4	5	0.122	1	18	23
GOTERM	midbrain development	15	15	0	0	0	0.1698	0.942183	1	2	0.5398	1	4	4
PANTHER_BIOLOGICAL_PROCESS	Other_steroid_metabolism	13	11	2	0	0	0.1004	0.94275	1	2	0.2858	1	3	4
GOTERM	transmembrane receptor activity	117	97	4	7	9	0.1131	0.943967	5	8	0.4593	1	24	25
KEGG	GLYCINE,_SERINE_AND_THREONINE_METABOLISM	45	40	0	3	2	0.5989	0.944471	2	2	0.2858	0.756721	10	12
GOTERM	intracellular transport	21	15	6	0	0	0.1688	0.944578	1	2	0.0547	0.962244	4	7
GOTERM	adenylate cyclase activity	12	12	0	0	0	0.1229	0.944616	1	2	0.3563	1	3	4
KEGG	BILE_ACID_BIOSYNTHESIS	40	37	0	0	3	0.5544	0.944708	2	2	0.5924	0.944464	9	9
GOTERM	DNA replication initiation	16	14	0	2	0	0.1517	0.944758	1	2	0.4894	1	4	4
KEGG	VALINE,_LEUCINE_AND_ISOLEUCINE_DEGRADATION	56	51	0	2	3	0.9272	0.945514	3	1	0.8544	1	13	10
KEGG	GLYCOLYSIS__GLUCONEOGENESIS	65	54	0	4	7	0.761	0.945669	3	2	0.9501	0.998888	14	9
PANTHER_BIOLOGICAL_PROCESS	Other_isomerase	91	56	32	3	0	0.309	0.945806	3	4	0.7714	1	14	12
GOTERM	cAMP-dependent protein kinase regulator activity	16	15	1	0	0	0.1746	0.946011	1	2	0.1471	1	4	6
KEGG	GANGLIOSIDE_BIOSYNTHESIS	17	16	0	1	0	1	0.946113	1	0	0.8014	0.984271	4	3
GOTERM	peptide binding	25	25	0	0	0	0.1284	0.94647	1	3	0.9037	1	6	4
GOTERM	hormone-mediated signaling pathway	52	51	1	0	0	0.1084	0.947058	3	5	0.0346	1	13	19
PANTHER_BIOLOGICAL_PROCESS	Hydrolase	215	184	18	4	9	0.3138	0.947136	9	11	0.5984	1	46	45
PANTHER_BIOLOGICAL_PROCESS	RNA_localization	33	32	0	1	0	0.21	0.947223	2	3	0.7304	1	8	7
KEGG	ADHERENS_JUNCTION	76	75	0	1	0	0.5148	0.947488	4	4	0.7224	1	19	17
PANTHER_BIOLOGICAL_PROCESS	Nucleoside,_nucleotide_and_nucleic_acid_metabolism	267	186	59	12	10	0.0412	0.947922	9	15	0.8421	1	47	41
KEGG	BIOSYNTHESIS_OF_STEROIDS	18	15	0	1	2	1	0.94833	1	0	0.9189	1	4	2
GOTERM	DNA-dependent DNA replication	15	15	0	0	0	0.1706	0.948666	1	2	0.3081	1	4	5
GOTERM	glutathione metabolic process	16	15	0	1	0	0.1705	0.948752	1	2	0.3223	1	4	5
GOTERM	hydrolase activity, acting on carbon-nitrogen (but not peptide) bonds	12	12	0	0	0	0.1197	0.94876	1	2	0.6187	1	3	3
GOTERM	protein amino acid methylation	14	14	0	0	0	0.1495	0.948806	1	2	0.4749	1	4	4
GOTERM	negative regulation of osteoclast differentiation	12	12	0	0	0	0.121	0.948871	1	2	0.6133	1	3	3
GOTERM	cellular process	17	15	1	1	0	0.1656	0.949004	1	2	0.5398	1	4	4
KEGG	NGLYCAN_DEGRADATION	16	16	0	0	0	1	0.949079	1	0	0.076	1	4	7
KEGG	RIBOFLAVIN_METABOLISM	17	15	0	1	1	1	0.949694	1	0	0.755	0.998614	4	3
GOTERM	regulation of cyclin-dependent protein kinase activity	37	37	0	0	0	0.1128	0.949827	2	4	0.0271	1	9	15
GOTERM	positive regulation of apoptosis	95	93	0	2	0	0.0929	0.950004	5	8	0.284	1	23	26
KEGG	FOCAL_ADHESION	206	194	0	6	6	0.8605	0.950139	10	7	0.1506	0.724112	49	55
GOTERM	metal ion transmembrane transporter activity	16	15	0	1	0	0.1707	0.950229	1	2	0.1452	1	4	6
KEGG	VALINE,_LEUCINE_AND_ISOLEUCINE_BIOSYNTHESIS	10	9	0	1	0	1	0.95054	0	0	0.9228	1	2	1
GOTERM	DNA-directed RNA polymerase II, core complex	14	14	0	0	0	0.152	0.950747	1	2	0.0364	1	4	7
GOTERM	negative regulation of blood pressure	16	15	0	0	1	0.1686	0.950983	1	2	0.0587	0.976624	4	7
KEGG	CAPROLACTAM_DEGRADATION	18	15	0	1	2	1	0.951027	1	0	0.9871	1	4	1
GOTERM	positive regulation of mesenchymal cell proliferation	16	15	0	1	0	0.1725	0.95114	1	2	0.3176	1	4	5
GOTERM	ribonucleoprotein complex	103	97	3	3	0	0.1165	0.951157	5	8	0.4623	1	24	25
PANTHER_BIOLOGICAL_PROCESS	Calmodulin_related_protein	157	127	15	4	11	0.6128	0.951311	6	6	0.8552	0.981574	32	27
PANTHER_BIOLOGICAL_PROCESS	Transaminase	25	23	2	0	0	0.3232	0.951319	1	2	0.2004	0.956474	6	8
GOTERM	Cajal body	41	38	1	2	0	0.1168	0.951672	2	4	0.3398	1	10	11
GOTERM	positive regulation of catalytic activity	15	14	0	1	0	0.1543	0.952397	1	2	0.4749	1	4	4
Panther	Endogenous_cannabinoid_signaling	2	2	0	0	0	1	0.952462	0	0	0.4402	0.79688	1	1
GOTERM	kinesin complex	14	14	0	0	0	0.1513	0.952591	1	2	0.7113	1	4	3
GOTERM	response to ATP	13	13	0	0	0	0.142	0.952605	1	2	0.4186	1	3	4
GOTERM	acyltransferase activity	139	120	7	9	3	0.39	0.952624	6	7	0.4494	1	30	31
GOTERM	regulation of axonogenesis	14	13	1	0	0	0.4949	0.953382	1	1	0.0853	0.971296	3	6
KEGG	BLOOD_GROUP_GLYCOLIPID_BIOSYNTHESISNEOLACTOSERIES	16	15	0	1	0	1	0.953628	1	0	0.1463	0.742465	4	6
PANTHER_BIOLOGICAL_PROCESS	Nucleotide_phosphatase	26	25	1	0	0	0.3515	0.953765	1	2	0.0103	0.446667	6	12
GOTERM	translation	211	194	6	7	4	0.3701	0.953827	10	11	0.4167	1	49	50
KEGG	JAKSTAT_SIGNALING_PATHWAY	155	121	0	6	28	0.7254	0.953847	6	5	0.8871	1	30	25
KEGG	CUSTOM_CALCIUM_CHANNEL_A1	10	9	0	1	0	1	0.953856	0	0	0.1614	0.726962	2	4
GOTERM	cellular metabolic process	14	13	1	0	0	0.4856	0.954014	1	1	0.6681	1	3	3
KEGG	STREPTOMYCIN_BIOSYNTHESIS	10	10	0	0	0	1	0.954237	1	0	0.9481	1	3	1
GOTERM	condensed chromosome kinetochore	53	51	0	2	0	0.1074	0.954262	3	5	0.5191	1	13	13
GOTERM	regulation of neuronal synaptic plasticity	13	13	0	0	0	0.4901	0.954371	1	1	0.6662	1	3	3
GOTERM	eukaryotic cell surface binding	17	14	1	0	2	0.1535	0.954432	1	2	0.7221	1	4	3
GOTERM	inorganic anion exchanger activity	13	12	0	0	1	0.1216	0.954621	1	2	0.3491	1	3	4
KEGG	NICOTINATE_AND_NICOTINAMIDE_METABOLISM	64	60	0	1	3	0.5792	0.954945	3	3	0.8528	1	15	12
GOTERM	vesicle membrane	14	13	0	1	0	0.4874	0.955044	1	1	0.4039	1	3	4
GOTERM	MAP kinase kinase activity	13	13	0	0	0	0.4905	0.955094	1	1	0.2075	1	3	5
GOTERM	regulation of GTPase activity	16	13	0	3	0	0.4838	0.955153	1	1	0.667	1	3	3
KEGG	ETHYLBENZENE_DEGRADATION	19	15	0	2	2	1	0.955375	1	0	0.9865	1	4	1
GOTERM	fat cell differentiation	24	24	0	0	0	0.1202	0.955462	1	3	0.5753	1	6	6
KEGG	TYROSINE_METABOLISM	64	55	0	3	6	0.5202	0.955464	3	3	0.9807	0.99678	14	8
GOTERM	reverse cholesterol transport	16	13	0	0	3	0.4831	0.955499	1	1	0.4156	1	3	4
GOTERM	response to hypoxia	130	127	1	2	0	0.1042	0.955818	6	10	0.5109	1	32	32
PANTHER_BIOLOGICAL_PROCESS	Tumor_necrosis_factor_receptor	14	11	0	0	3	0.4327	0.955847	1	1	0.9571	1	3	1
GOTERM	positive regulation of smooth muscle contraction	13	13	0	0	0	0.485	0.95619	1	1	0.4205	1	3	4
GOTERM	transcription from RNA polymerase III promoter	13	13	0	0	0	0.4814	0.956229	1	1	0.6613	1	3	3
GOTERM	cellular response to insulin stimulus	37	37	0	0	0	0.1119	0.95645	2	4	0.5995	1	9	9
GOTERM	lamellipodium assembly	14	14	0	0	0	0.1478	0.956755	1	2	0.9006	1	4	2
GOTERM	2-oxoglutarate metabolic process	15	13	0	1	1	0.4861	0.956843	1	1	0.8761	1	3	2
GOTERM	structural constituent of eye lens	18	13	0	0	5	0.4886	0.956982	1	1	0.4164	1	3	4
KEGG	PROPANOATE_METABOLISM	38	35	0	0	3	0.535	0.95706	2	2	0.6762	0.993137	9	8
GOTERM	protein dimerization activity	86	83	0	2	1	0.4048	0.957092	4	5	0.2329	1	21	24
KEGG	FATTY_ACID_ELONGATION_IN_MITOCHONDRIA	11	9	0	1	1	1	0.957187	0	0	0.9216	1	2	1
GOTERM	neuron projection morphogenesis	15	13	0	2	0	0.4839	0.957228	1	1	0.0756	0.958116	3	6
GOTERM	glycosaminoglycan binding	14	13	0	1	0	0.4856	0.957259	1	1	0.8789	1	3	2
KEGG	ANTIGEN_PROCESSING_AND_PRESENTATION	77	51	0	0	26	0.7317	0.95747	3	2	0.2761	0.758973	13	15
GOTERM	response to cocaine	13	13	0	0	0	0.4923	0.957489	1	1	0.8745	1	3	2
GOTERM	transcription elongation factor complex	13	13	0	0	0	0.4821	0.957668	1	1	0.4142	1	3	4
KEGG	BASAL_TRANSCRIPTION_FACTORS	32	29	0	3	0	0.7803	0.957738	1	1	0.4415	0.906384	7	8
GOTERM	positive regulation of protein secretion	13	13	0	0	0	0.4889	0.95778	1	1	0.0817	0.971207	3	6
GOTERM	focal adhesion assembly	15	14	1	0	0	0.1544	0.957916	1	2	0.4826	1	4	4
PANTHER_BIOLOGICAL_PROCESS	Basal_transcription_factor	63	41	18	3	1	0.6188	0.958109	2	2	0.2012	0.947997	10	13
PANTHER_BIOLOGICAL_PROCESS	Transcription_factor	198	126	43	26	3	0.6125	0.958195	6	6	0.0471	0.87347	32	40
GOTERM	mannose binding	15	13	1	0	1	0.4857	0.958284	1	1	0.8739	1	3	2
GOTERM	phosphate binding	15	13	0	1	1	0.49	0.958508	1	1	0.4173	1	3	4
GOTERM	post-embryonic development	50	50	0	0	0	0.1032	0.958595	3	5	0.1616	1	13	16
GOTERM	negative regulation of axonogenesis	14	13	1	0	0	0.4803	0.95872	1	1	0.2029	1	3	5
GOTERM	NF-kappaB binding	14	13	0	1	0	0.4871	0.958923	1	1	0.6697	1	3	3
GOTERM	dorsal/ventral neural tube patterning	13	13	0	0	0	0.486	0.959022	1	1	0.8786	1	3	2
PANTHER_BIOLOGICAL_PROCESS	Other_phosphatase	82	72	3	6	1	0.2923	0.959023	4	5	0.167	1	18	22
PANTHER_BIOLOGICAL_PROCESS	Microtubule_binding_motor_protein	68	57	10	1	0	0.3209	0.959402	3	4	0.7008	1	14	13
GOTERM	ion transmembrane transporter activity	16	13	0	1	2	0.4861	0.959555	1	1	0.8797	1	3	2
KEGG	UBIQUITIN_MEDIATED_PROTEOLYSIS	42	42	0	0	0	0.8852	0.959723	2	1	0.7517	0.980431	11	9
PANTHER_BIOLOGICAL_PROCESS	mRNA_splicing_factor	104	84	18	2	0	0.6083	0.959757	4	4	0.7331	1	21	19
KEGG	NEUROACTIVE_LIGANDRECEPTOR_INTERACTION	295	261	0	17	17	0.8483	0.959831	13	10	0.577	0.948548	65	64
GOTERM	mitotic spindle organization	13	12	0	1	0	0.1194	0.96001	1	2	0.8368	1	3	2
PANTHER_BIOLOGICAL_PROCESS	Transferase	96	82	8	4	2	0.5964	0.960165	4	4	0.6806	1	21	19
KEGG	WNT_SIGNALING_PATHWAY	146	139	0	5	2	0.543	0.960257	7	7	0.8499	1	35	30
GOTERM	oxidoreductase activity, acting on single donors with incorporation of molecular oxygen, incorporation of two atoms of oxygen	53	47	0	6	0	0.4146	0.960267	2	3	0.2627	1	12	14
GOTERM	C-C chemokine receptor activity	16	12	0	1	3	0.4627	0.960519	1	1	0.8369	1	3	2
KEGG	CALCIUM_SIGNALING_PATHWAY	175	159	0	12	4	0.5367	0.960761	8	8	0.0718	0.779955	40	48
PANTHER_BIOLOGICAL_PROCESS	Tubulin	30	21	7	0	2	0.6617	0.960764	1	1	0.802	1	5	4
KEGG	PENTOSE_PHOSPHATE_PATHWAY	26	21	0	4	1	1	0.960962	1	0	0.8094	0.993082	5	4
GOTERM	sulfur metabolic process	13	12	0	1	0	0.4632	0.961014	1	1	0.8359	1	3	2
GOTERM	helicase activity	112	101	3	6	2	0.3876	0.961418	5	6	0.3779	1	25	27
GOTERM	nucleotidyltransferase activity	74	68	3	2	1	0.1228	0.961422	3	6	0.0634	0.976181	17	23
GOTERM	ribonuclease activity	17	16	0	0	1	0.1856	0.961438	1	2	0.0066	0.724662	4	9
Ingenuity	TGF-beta.Signaling	30	29	0	1	0	1	0.961532	1	0	0.437	0.666055	7	8
GOTERM	ARF GTPase activator activity	33	28	4	1	0	0.4161	0.961542	1	2	0.7373	1	7	6
GOTERM	transcription factor TFTC complex	14	13	0	1	0	0.4897	0.961562	1	1	0.6679	1	3	3
KEGG	NITROBENZENE_DEGRADATION	17	17	0	0	0	0.5765	0.961595	1	1	0.9932	1	4	1
GOTERM	visual perception	193	172	1	11	9	0.35	0.9617	9	10	0.5909	1	43	42
KEGG	BISPHENOL_A_DEGRADATION	15	12	0	1	2	1	0.961739	1	0	0.845	0.992483	3	2
PANTHER_BIOLOGICAL_PROCESS	Protease_inhibitor	21	10	7	1	3	0.4016	0.961749	1	1	0.7551	1	3	2
GOTERM	acute-phase response	34	30	1	1	2	0.4436	0.961828	2	2	0.1929	1	8	10
GOTERM	autophagic vacuole membrane	13	12	1	0	0	0.465	0.962114	1	1	0.1605	0.991084	3	5
GOTERM	axon terminus	12	12	0	0	0	0.4621	0.962151	1	1	0.3443	1	3	4
GOTERM	cAMP biosynthetic process	13	13	0	0	0	0.4866	0.962231	1	1	0.42	1	3	4
PANTHER_BIOLOGICAL_PROCESS	Nuclear_hormone_receptor	47	44	0	2	1	0.6563	0.962256	2	2	0.1173	1	11	15
GOTERM	microtubule motor activity	76	69	4	2	1	0.1251	0.962381	3	6	0.5821	1	17	17
GOTERM	cell leading edge	13	12	0	1	0	0.4759	0.962419	1	1	0.6142	1	3	3
GOTERM	transcription initiation	13	12	0	1	0	0.4771	0.962503	1	1	0.0558	1	3	6
GOTERM	histone acetylation	12	12	0	0	0	0.4597	0.962623	1	1	0.8472	1	3	2
PANTHER_BIOLOGICAL_PROCESS	Basic_helix-loop-helix_transcription_factor	103	89	9	2	3	0.449	0.962651	4	5	0.6575	1	22	21
GOTERM	synaptic transmission, glutamatergic	12	12	0	0	0	0.4659	0.962775	1	1	0.3536	1	3	4
PANTHER_BIOLOGICAL_PROCESS	Nucleotide_kinase	58	44	9	3	2	0.378	0.962777	2	3	0.5598	1	11	11
GOTERM	oogenesis	14	13	0	1	0	0.4814	0.962846	1	1	0.9743	1	3	1
PANTHER_BIOLOGICAL_PROCESS	Ribosomal_protein	465	181	269	9	6	0.5474	0.962875	9	9	0.3319	1	45	48
GOTERM	cation transport	67	62	1	3	1	0.3782	0.962876	3	4	0.6031	1	16	15
GOTERM	acetylcholine receptor activity	13	12	0	0	1	0.4654	0.962926	1	1	0.0541	1	3	6
KEGG	PANTOTHENATE_AND_COA_BIOSYNTHESIS	26	23	0	0	3	0.699	0.963081	1	1	0.5355	0.948348	6	6
GOTERM	hydrogen ion transporting ATP synthase activity, rotational mechanism	14	12	1	1	0	0.4709	0.963293	1	1	0.3529	1	3	4
GOTERM	fibroblast growth factor receptor signaling pathway	31	29	0	1	1	0.431	0.963334	1	2	0.6115	1	7	7
GOTERM	two-component sensor activity	13	12	0	1	0	0.463	0.963335	1	1	0.3479	1	3	4
GOTERM	protein targeting	30	30	0	0	0	0.4457	0.963391	2	2	0.6521	1	8	7
KEGG	1_AND_2METHYLNAPHTHALENE_DEGRADATION	29	22	0	2	5	1	0.963517	1	0	0.9407	1	6	3
GOTERM	zinc ion transmembrane transporter activity	12	12	0	0	0	0.4684	0.963596	1	1	0.615	1	3	3
GOTERM	NADH dehydrogenase activity	14	13	1	0	0	0.4844	0.963851	1	1	0.6647	1	3	3
Ingenuity	Role.of.BRCA1.in.DNA.Damage.Response	29	29	0	0	0	1	0.963856	1	0	0.9601	0.964774	7	4
GOTERM	protein methyltransferase activity	12	12	0	0	0	0.4624	0.963865	1	1	0.9673	1	3	1
GOTERM	regulation of G-protein coupled receptor protein signaling pathway	31	29	1	0	1	0.4238	0.964081	1	2	0.613	1	7	7
GOTERM	gene silencing by RNA	30	29	0	0	1	0.4279	0.964102	1	2	0.0878	0.988924	7	11
GOTERM	bone resorption	13	13	0	0	0	0.4755	0.964222	1	1	0.8667	1	3	2
GOTERM	inhibition of adenylate cyclase activity by G-protein signaling pathway	29	29	0	0	0	0.4197	0.964312	1	2	0.0173	0.816565	7	13
GOTERM	rRNA transcription	12	12	0	0	0	0.4571	0.964418	1	1	0.8444	1	3	2
GOTERM	fatty acid biosynthetic process	48	48	0	0	0	0.422	0.964454	2	3	0.2966	1	12	14
PANTHER_BIOLOGICAL_PROCESS	Aspartic_protease	27	21	4	1	1	0.6552	0.964512	1	1	0.8114	0.997118	5	4
GOTERM	nuclear-transcribed mRNA catabolic process, nonsense-mediated decay	30	29	0	1	0	0.4272	0.964521	1	2	0.6092	1	7	7
GOTERM	phospholipid metabolic process	31	29	0	0	2	0.4291	0.964588	1	2	0.7663	1	7	6
KEGG	PENTOSE_AND_GLUCURONATE_INTERCONVERSIONS	22	13	0	0	9	1	0.964697	1	0	0.4199	0.901941	3	4
PANTHER_BIOLOGICAL_PROCESS	Select_regulatory_molecule	79	71	4	3	1	0.4794	0.964738	4	4	0.3033	1	18	20
GOTERM	sequence-specific DNA binding	509	420	27	18	44	0.3476	0.96488	21	23	0.5764	1	105	103
GOTERM	negative regulation of Wnt receptor signaling pathway	30	28	0	2	0	0.1646	0.96495	1	3	0.5678	1	7	7
PANTHER_BIOLOGICAL_PROCESS	Protein_biosynthesis	591	280	289	10	12	0.1545	0.964969	14	18	0.2826	1	70	74
GOTERM	cerebral cortex development	16	16	0	0	0	0.194	0.965017	1	2	0.9372	1	4	2
GOTERM	female gamete generation	15	12	0	3	0	0.4576	0.965023	1	1	0.9691	1	3	1
PANTHER_BIOLOGICAL_PROCESS	Other_membrane_traffic_protein	117	85	30	1	1	0.6161	0.965111	4	4	0.9276	1	21	16
GOTERM	anion transmembrane transporter activity	12	12	0	0	0	0.1175	0.965174	1	2	0.3497	1	3	4
GOTERM	carbonate dehydratase activity	16	13	1	1	1	0.4787	0.965233	1	1	0.4139	1	3	4
GOTERM	cAMP binding	14	13	0	1	0	0.4764	0.965257	1	1	0.6581	1	3	3
GOTERM	protein C-terminus binding	136	130	0	6	0	0.11	0.965306	7	10	0.4095	1	33	34
GOTERM	protein-chromophore linkage	16	13	2	1	0	0.493	0.965312	1	1	0.4114	1	3	4
GOTERM	cell division	241	228	0	7	6	0.3444	0.965537	11	13	0.798	1	57	52
GOTERM	vitamin D receptor binding	15	13	0	2	0	0.4757	0.965859	1	1	0.8734	1	3	2
GOTERM	camera-type eye development	30	29	0	1	0	0.4308	0.965908	1	2	0.956	1	7	4
GOTERM	mitochondrial nucleoid	30	29	0	1	0	0.4297	0.965923	1	2	0.2867	1	7	9
KEGG	KERATAN_SULFATE_BIOSYNTHESIS	15	14	0	0	1	1	0.96601	1	0	0.7149	0.987302	4	3
KEGG	FC_EPSILON_RI_SIGNALING_PATHWAY	79	73	0	1	5	0.7177	0.96608	4	3	0.4666	0.910833	18	19
GOTERM	protein tyrosine/serine/threonine phosphatase activity	31	29	1	0	1	0.424	0.966104	1	2	0.6107	1	7	7
GOTERM	estrogen receptor binding	13	13	0	0	0	0.4831	0.966159	1	1	0.4064	1	3	4
KEGG	FATTY_ACID_METABOLISM	52	45	0	2	5	0.9026	0.966164	2	1	0.5925	0.939351	11	11
GOTERM	NuRD complex	14	13	0	1	0	0.4854	0.966324	1	1	0.876	1	3	2
PANTHER_BIOLOGICAL_PROCESS	Kinase	30	29	0	1	0	0.4278	0.966403	1	2	0.6084	1	7	7
GOTERM	negative regulation of NF-kappaB transcription factor activity	15	13	0	2	0	0.4794	0.966435	1	1	0.2159	1	3	5
KEGG	T_CELL_RECEPTOR_SIGNALING_PATHWAY	97	92	0	3	2	0.848	0.966442	5	3	0.5347	0.962218	23	23
GOTERM	spindle	87	81	1	5	0	0.3785	0.966481	4	5	0.5583	1	20	20
GOTERM	lysophospholipase activity	12	12	0	0	0	0.4579	0.966507	1	1	0.155	1	3	5
PANTHER_BIOLOGICAL_PROCESS	Kinase_modulator	70	52	15	3	0	0.4792	0.966619	3	3	0.3066	1	13	15
PANTHER_BIOLOGICAL_PROCESS	Oxidoreductase	53	43	6	4	0	0.6431	0.966734	2	2	0.1636	1	11	14
GOTERM	cytosolic large ribosomal subunit	36	34	0	2	0	0.085	0.966845	2	4	0.4896	1	9	9
PANTHER_BIOLOGICAL_PROCESS	Synthase	83	71	6	4	2	0.4728	0.967061	4	4	0.1527	1	18	22
PANTHER_BIOLOGICAL_PROCESS	RNA_helicase	83	64	8	10	1	0.6187	0.967114	3	3	0.6705	1	16	15
PANTHER_BIOLOGICAL_PROCESS	Cation_transporter	118	104	6	5	3	0.2659	0.967337	5	7	0.281	1	26	29
GOTERM	response to light stimulus	12	12	0	0	0	0.4585	0.967687	1	1	0.1627	0.987322	3	5
PANTHER_BIOLOGICAL_PROCESS	Acetylcholine_receptor	18	16	1	0	1	0.5611	0.967873	1	1	0.3693	1	4	5
GOTERM	WW domain binding	17	16	0	1	0	0.1922	0.967887	1	2	0.599	1	4	4
PANTHER_BIOLOGICAL_PROCESS	Glycosidase	51	43	5	0	3	0.367	0.968002	2	3	0.2694	1	11	13
PANTHER_BIOLOGICAL_PROCESS	Translation_elongation_factor	33	15	18	0	0	0.5351	0.968028	1	1	0.5423	1	4	4
GOTERM	regulation of cell proliferation	65	62	0	3	0	0.3765	0.968396	3	4	0.5999	1	16	15
GOTERM	cell-matrix adhesion	71	70	0	1	0	0.1382	0.968742	4	6	0.6009	1	18	17
KEGG	NOTCH_SIGNALING_PATHWAY	41	41	0	0	0	0.8792	0.96893	2	1	0.9861	0.978561	10	5
GOTERM	insulin receptor substrate binding	12	12	0	0	0	0.4624	0.969	1	1	0.3533	1	3	4
GOTERM	single-stranded DNA binding	49	48	0	1	0	0.4363	0.969038	2	3	0.4252	1	12	13
GOTERM	phospholipid catabolic process	12	12	0	0	0	0.4656	0.969111	1	1	0.1562	1	3	5
PANTHER_BIOLOGICAL_PROCESS	Reductase	184	145	27	2	10	0.4352	0.969153	7	8	0.1092	1	36	43
PANTHER_BIOLOGICAL_PROCESS	Other_DNA-binding_protein	331	206	91	8	26	0.3287	0.96917	10	12	0.7282	1	52	48
KEGG	NGLYCAN_BIOSYNTHESIS	42	41	0	1	0	0.8816	0.969202	2	1	0.45	0.895698	10	11
PANTHER_BIOLOGICAL_PROCESS	Isomerase	20	15	4	0	1	0.5262	0.969368	1	1	0.1485	1	4	6
GOTERM	blastocyst development	12	12	0	0	0	0.464	0.96988	1	1	0.8402	1	3	2
GOTERM	HOPS complex	12	12	0	0	0	0.4601	0.970178	1	1	0.6163	1	3	3
PANTHER_BIOLOGICAL_PROCESS	Esterase	55	43	5	3	4	0.644	0.970231	2	2	0.0995	1	11	15
GOTERM	positive regulation of MAPKKK cascade	30	28	0	0	2	0.1638	0.970245	1	3	0.2471	1	7	9
GOTERM	microtubule organizing center	96	92	1	2	1	0.3106	0.970269	5	6	0.7267	1	23	21
KEGG	GLYCEROPHOSPHOLIPID_METABOLISM	79	73	0	2	4	0.708	0.970651	4	3	0.8448	1	18	15
GOTERM	behavioral fear response	14	14	0	0	0	0.5109	0.970884	1	1	0.4719	1	4	4
PANTHER_BIOLOGICAL_PROCESS	Extracellular_matrix_linker_protein	23	20	2	0	1	0.6422	0.970923	1	1	0.7732	1	5	4
PANTHER_BIOLOGICAL_PROCESS	Transcription_cofactor	168	137	21	6	4	0.534	0.971025	7	7	0.1433	0.974146	34	40
GOTERM	integral to endoplasmic reticulum membrane	42	41	0	1	0	0.1466	0.971035	2	4	0.2061	1	10	13
GOTERM	phosphoinositide phospholipase C activity	25	25	0	0	0	0.367	0.97115	1	2	0.1497	1	6	9
KEGG	PHENYLALANINE_METABOLISM	32	26	0	3	3	0.7344	0.97119	1	1	0.6634	0.976424	7	6
GOTERM	basolateral plasma membrane	99	92	0	5	2	0.3101	0.971332	5	6	0.3437	1	23	25
GOTERM	cell redox homeostasis	66	62	1	3	0	0.3784	0.971366	3	4	0.2652	1	16	18
KEGG	LYSINE_DEGRADATION	64	58	0	4	2	0.9487	0.97141	3	1	0.4851	0.928877	15	15
GOTERM	glutathione biosynthetic process	12	10	2	0	0	0.4096	0.971593	1	1	0.4783	1	3	3
GOTERM	positive regulation of I-kappaB kinase/NF-kappaB cascade	107	101	0	3	3	0.1284	0.971608	5	8	0.3755	1	25	27
GOTERM	hydrogen peroxide catabolic process	17	16	0	0	1	0.1876	0.971618	1	2	0.1867	1	4	6
PANTHER_BIOLOGICAL_PROCESS	Cell_communication	335	286	22	14	13	0.7737	0.971722	14	12	0.308	1	72	75
GOTERM	sensory perception of sound	91	85	2	3	1	0.1325	0.972144	4	7	0.2753	1	21	24
PANTHER_BIOLOGICAL_PROCESS	Other_receptor_mediated_signaling_pathway	210	180	11	8	11	0.8045	0.972265	9	7	0.7201	1	45	42
GOTERM	heterotrimeric G-protein complex	27	25	0	0	2	0.3531	0.972267	1	2	0.0682	0.977808	6	10
GOTERM	response to stimulus	612	329	49	15	219	0.2805	0.972276	16	19	0.9518	1	82	70
GOTERM	hormone metabolic process	12	12	0	0	0	0.4613	0.972302	1	1	0.3537	1	3	4
GOTERM	hair follicle development	13	10	0	3	0	0.4107	0.972714	1	1	0.7581	1	3	2
GOTERM	aerobic respiration	14	12	1	1	0	0.4639	0.972867	1	1	0.6099	1	3	3
GOTERM	response to glucocorticoid stimulus	58	57	0	1	0	0.3306	0.972912	3	4	0.0978	1	14	19
PANTHER_BIOLOGICAL_PROCESS	Amino_acid_catabolism	50	40	9	1	0	0.871	0.972988	2	1	0.9602	1	10	6
GOTERM	early endosome	89	79	5	4	1	0.3583	0.973082	4	5	0.9505	1	20	14
GOTERM	embryo implantation	26	25	0	1	0	0.3534	0.973178	1	2	0.7894	1	6	5
GOTERM	peptidyl-prolyl cis-trans isomerase activity	34	31	1	2	0	0.4601	0.973252	2	2	0.6898	1	8	7
GOTERM	heme biosynthetic process	17	16	0	1	0	0.1939	0.973264	1	2	0.1935	1	4	6
GOTERM	sensory perception of smell	433	178	46	5	204	0.4007	0.973277	9	10	0.9829	1	45	33
GOTERM	behavior	28	25	0	3	0	0.3549	0.973305	1	2	0.4373	1	6	7
GOTERM	artery morphogenesis	12	12	0	0	0	0.4565	0.973353	1	1	0.1545	1	3	5
GOTERM	nucleoside metabolic process	16	12	0	4	0	0.4645	0.973359	1	1	0.6111	1	3	3
GOTERM	cell fate determination	12	12	0	0	0	0.463	0.973399	1	1	0.6175	1	3	3
GOTERM	endochondral ossification	12	12	0	0	0	0.4627	0.973507	1	1	0.156	0.991587	3	5
GOTERM	protein amino acid phosphorylation	488	450	2	20	16	0.3844	0.973687	23	24	0.2499	1	113	118
GOTERM	kinetochore	47	45	1	1	0	0.3928	0.973708	2	3	0.3226	1	11	13
GOTERM	GDP binding	27	25	0	2	0	0.355	0.973714	1	2	0.7881	1	6	5
GOTERM	protein kinase binding	111	109	1	1	0	0.3021	0.973867	5	7	0.2304	1	27	31
GOTERM	neuromuscular synaptic transmission	13	12	1	0	0	0.4616	0.974002	1	1	0.0023	0.369475	3	8
GOTERM	3',5'-cyclic-AMP phosphodiesterase activity	9	9	0	0	0	0.0076	0.974167	0	3	0.1634	1	2	4
GOTERM	osteoblast differentiation	26	25	0	1	0	0.3573	0.974292	1	2	0.4414	1	6	7
GOTERM	antigen processing and presentation	32	25	1	0	6	0.3546	0.974446	1	2	0.6168	1	6	6
PANTHER_BIOLOGICAL_PROCESS	NF-kappaB_cascade	71	61	1	0	9	0.8136	0.974488	3	2	0.5772	1	15	15
PANTHER_BIOLOGICAL_PROCESS	Membrane_traffic_protein	60	54	2	2	2	0.2878	0.974578	3	4	0.3677	1	14	15
GOTERM	regulation of action potential in neuron	12	12	0	0	0	0.4543	0.974579	1	1	0.6061	1	3	3
GOTERM	regulation of mitosis	12	12	0	0	0	0.4607	0.974597	1	1	0.6117	1	3	3
PANTHER_BIOLOGICAL_PROCESS	Centromere_DNA-binding_protein	12	10	1	1	0	0.4052	0.974617	1	1	0.7537	1	3	2
GOTERM	induction of apoptosis by intracellular signals	15	14	1	0	0	0.5076	0.974667	1	1	0.4797	1	4	4
PANTHER_BIOLOGICAL_PROCESS	Other_chaperones	87	80	5	0	2	0.5683	0.974887	4	4	0.6459	1	20	19
GOTERM	cell wall macromolecule catabolic process	15	14	1	0	0	0.5214	0.975114	1	1	0.9013	1	4	2
GOTERM	negative regulation of JNK cascade	12	12	0	0	0	0.457	0.975221	1	1	0.9694	1	3	1
GOTERM	JNK cascade	33	31	0	2	0	0.4626	0.975259	2	2	0.6881	1	8	7
KEGG	BUTANOATE_METABOLISM	56	51	0	3	2	0.7306	0.975274	3	2	0.7662	0.991068	13	11
PANTHER_BIOLOGICAL_PROCESS	tRNA_metabolism	42	39	2	0	1	0.869	0.975289	2	1	0.6618	1	10	9
GOTERM	chromosome, centromeric region	47	45	0	2	0	0.3889	0.975693	2	3	0.8267	1	11	9
GOTERM	peroxidase activity	17	16	0	0	1	0.1864	0.97571	1	2	0.3658	1	4	5
GOTERM	forebrain development	51	48	1	2	0	0.4375	0.975727	2	3	0.0361	1	12	18
GOTERM	ATPase binding	14	14	0	0	0	0.5073	0.975914	1	1	0.7129	1	4	3
GOTERM	regulation of vasoconstriction	15	14	0	1	0	0.5123	0.975982	1	1	0.4777	1	4	4
PANTHER_BIOLOGICAL_PROCESS	Non-motor_microtubule_binding_protein	74	58	9	6	1	0.5625	0.976046	3	3	0.6018	1	15	14
GOTERM	transcription initiation factor activity	11	10	0	1	0	0.4091	0.976065	1	1	0.2264	1	3	4
GOTERM	blood coagulation	70	60	0	3	7	0.1772	0.976159	3	5	0.2232	1	15	18
KEGG	REDUCTIVE_CARBOXYLATE_CYCLE_CO2_FIXATION	11	11	0	0	0	1	0.976161	1	0	0.8	0.997288	3	2
PANTHER_BIOLOGICAL_PROCESS	Other_polysaccharide_metabolism	142	111	12	5	14	0.8144	0.976191	6	4	0.1979	1	28	32
GOTERM	oxidation reduction	537	465	9	24	39	0.2815	0.976257	23	26	0.0261	1	116	133
GOTERM	leukotriene biosynthetic process	19	18	0	0	1	0.2234	0.976267	1	2	0.6957	1	5	4
GOTERM	phosphatidylinositol-3,4,5-trisphosphate binding	15	14	0	1	0	0.5064	0.976411	1	1	0.718	1	4	3
GOTERM	neuropeptide signaling pathway	86	75	3	4	4	0.3325	0.976438	4	5	0.3048	1	19	21
GOTERM	natural killer cell activation	13	12	1	0	0	0.4623	0.976455	1	1	0.9677	1	3	1
PANTHER_BIOLOGICAL_PROCESS	Protein_ADP-ribosylation	10	9	0	0	1	1	0.97648	0	0	1	1	2	0
PANTHER_BIOLOGICAL_PROCESS	Aminoacyl-tRNA_synthetase	36	35	1	0	0	0.5231	0.976505	2	2	0.8004	0.979407	9	7
GOTERM	nitric oxide mediated signal transduction	14	12	0	1	1	0.4556	0.976697	1	1	0.3551	1	3	4
PANTHER_BIOLOGICAL_PROCESS	Inhibition_of_apoptosis	128	100	10	4	14	0.2346	0.976705	5	7	0.6185	1	25	24
PANTHER_BIOLOGICAL_PROCESS	mRNA_processing_factor	27	20	6	1	0	0.6423	0.976734	1	1	0.5811	1	5	5
PANTHER_BIOLOGICAL_PROCESS	Phospholipase	54	47	3	1	3	0.2049	0.976747	2	4	0.3913	1	12	13
GOTERM	N-acetyltransferase activity	21	18	0	2	1	0.2225	0.976886	1	2	0.4844	1	5	5
GOTERM	transferase activity, transferring glycosyl groups	151	140	2	5	4	0.1573	0.977157	7	10	0.1015	0.995917	35	42
PANTHER_BIOLOGICAL_PROCESS	Other_transferase	132	100	15	5	12	0.3775	0.977221	5	6	0.272	1	25	28
PANTHER_BIOLOGICAL_PROCESS	Protein_metabolism_and_modification	69	62	7	0	0	0.8277	0.977225	3	2	0.8821	1	16	12
GOTERM	ATP binding	1469	1263	31	55	120	0.2617	0.97723	63	67	0.2853	1	316	317
GOTERM	embryonic gut development	10	10	0	0	0	0.4109	0.977312	1	1	0.7597	1	3	2
PANTHER_BIOLOGICAL_PROCESS	Histone	86	32	23	1	30	0.4871	0.977464	2	2	0.4017	1	8	9
GOTERM	arachidonic acid secretion	11	11	0	0	0	0.4188	0.977893	1	1	0.9592	1	3	1
GOTERM	MHC class I receptor activity	14	12	2	0	0	0.4578	0.977947	1	1	0.6158	1	3	3
GOTERM	ribonuclease P activity	10	10	0	0	0	0.4008	0.977982	1	1	0.4745	1	3	3
KEGG	METHANE_METABOLISM	10	10	0	0	0	1	0.978206	1	0	0.4795	0.927725	3	3
PANTHER_BIOLOGICAL_PROCESS	Other_blood_circulation_and_gas_exchange_activity	18	10	4	2	2	1	0.978269	1	0	0.7605	1	3	2
KEGG	OGLYCAN_BIOSYNTHESIS	30	28	0	1	1	0.754	0.978299	1	1	0.5656	0.953139	7	7
GOTERM	transcription factor activity	947	794	37	37	79	0.1763	0.978386	40	45	0.1669	1	199	207
GOTERM	acetylcholine binding	10	10	0	0	0	0.4041	0.978676	1	1	0.0784	0.958577	3	5
GOTERM	positive regulation of endothelial cell migration	11	11	0	0	0	0.4327	0.978801	1	1	0.5397	1	3	3
PANTHER_BIOLOGICAL_PROCESS	Oogenesis	65	59	3	1	2	0.1662	0.978885	3	5	0.1293	1	15	19
GOTERM	positive regulation of cell growth	33	31	1	1	0	0.199	0.978926	2	3	0.5208	1	8	8
PANTHER_BIOLOGICAL_PROCESS	Microtubule_family_cytoskeletal_protein	55	48	6	1	0	0.4287	0.978996	2	3	0.7924	0.984111	12	10
GOTERM	acid-amino acid ligase activity	34	32	0	1	1	0.2022	0.97914	2	3	0.0134	0.810195	8	14
GOTERM	iron ion binding	65	57	2	4	2	0.1505	0.979178	3	5	0.2411	1	14	17
KEGG	RNA_POLYMERASE	25	25	0	0	0	0.7309	0.979188	1	1	0.4398	0.934238	6	7
GOTERM	protein deubiquitination	14	12	0	2	0	0.4613	0.979194	1	1	0.0552	1	3	6
PANTHER_BIOLOGICAL_PROCESS	Other_apoptosis	14	10	4	0	0	1	0.979209	1	0	0.0808	0.88876	3	5
GOTERM	mitotic cell cycle spindle assembly checkpoint	10	10	0	0	0	0.4058	0.979215	1	1	0.7552	1	3	2
GOTERM	NAD binding	10	10	0	0	0	0.4055	0.979271	1	1	0.9434	1	3	1
GOTERM	estradiol 17-beta-dehydrogenase activity	12	11	0	1	0	0.4204	0.979431	1	1	0.1058	0.971315	3	5
GOTERM	response to toxin	49	46	0	2	1	0.1904	0.979447	2	4	0.3525	1	12	13
PANTHER_BIOLOGICAL_PROCESS	NO_mediated_signal_transduction	10	7	1	2	0	1	0.979531	0	0	0.5593	1	2	2
GOTERM	DNA helicase activity	19	18	0	1	0	0.2201	0.979573	1	2	0.2823	1	5	6
GOTERM	hormone binding	13	12	0	1	0	0.4549	0.979653	1	1	0.0495	1	3	6
GOTERM	extracellular matrix structural constituent	68	60	1	4	3	0.1845	0.979715	3	5	0.2139	1	15	18
GOTERM	diacylglycerol kinase activity	15	14	0	1	0	0.5051	0.979891	1	1	0.9819	1	4	1
GOTERM	Rho GTPase activator activity	22	18	1	3	0	0.2317	0.97999	1	2	0.1388	1	5	7
PANTHER_BIOLOGICAL_PROCESS	Other_miscellaneous_function_protein	427	351	38	19	19	0.4805	0.980012	18	18	0.7199	1	88	83
GOTERM	vascular endothelial growth factor receptor signaling pathway	11	10	0	1	0	0.4069	0.980095	1	1	0.4701	1	3	3
GOTERM	protein folding	151	138	8	5	0	0.153	0.980277	7	10	0.559	1	35	34
GOTERM	retinoic acid receptor signaling pathway	10	10	0	0	0	0.4012	0.980319	1	1	0.7535	1	3	2
GOTERM	DNA bending activity	12	11	0	1	0	0.423	0.980382	1	1	0.2835	1	3	4
GOTERM	phosphoinositide 3-kinase binding	10	10	0	0	0	0.4045	0.980403	1	1	0.2315	1	3	4
GOTERM	neuromuscular junction	20	20	0	0	0	0.2678	0.980753	1	2	0.3904	1	5	6
PANTHER_BIOLOGICAL_PROCESS	Ribonucleoprotein	96	59	34	2	1	0.5713	0.980865	3	3	0.6278	1	15	14
GOTERM	dipeptidase activity	12	12	0	0	0	0.4543	0.980912	1	1	0.3548	1	3	4
PANTHER_BIOLOGICAL_PROCESS	mRNA_transcription_termination	10	7	3	0	0	1	0.980935	0	0	0.8641	1	2	1
PANTHER_BIOLOGICAL_PROCESS	Membrane-bound_signaling_molecule	130	106	16	3	5	0.4235	0.981027	5	6	0.3999	1	27	28
GOTERM	positive regulation of calcium ion transport into cytosol	10	10	0	0	0	0.4061	0.981188	1	1	0.226	1	3	4
PANTHER_BIOLOGICAL_PROCESS	Other_enzyme_regulator	39	38	1	0	0	0.5824	0.981327	2	2	0.6381	1	10	9
GOTERM	positive regulation of glycogen biosynthetic process	10	10	0	0	0	0.3989	0.981395	1	1	0.7507	1	3	2
GOTERM	histone H2A acetylation	12	12	0	0	0	0.4582	0.981417	1	1	0.8439	1	3	2
GOTERM	transmission of nerve impulse	10	10	0	0	0	0.4038	0.981488	1	1	0.9423	1	3	1
GOTERM	negative regulation of macrophage derived foam cell differentiation	12	12	0	0	0	0.4596	0.981681	1	1	0.1577	0.993158	3	5
GOTERM	ER-Golgi intermediate compartment membrane	17	14	1	2	0	0.5077	0.98179	1	1	0.2598	1	4	5
PANTHER_BIOLOGICAL_PROCESS	Antioxidation_and_free_radical_removal	38	31	3	1	3	0.2045	0.981793	2	3	0.0681	0.907327	8	12
GOTERM	humoral immune response	34	31	0	2	1	0.4677	0.98181	2	2	0.6914	1	8	7
PANTHER_BIOLOGICAL_PROCESS	Receptor	279	230	20	10	19	0.358	0.981835	12	13	0.0408	0.912889	58	69
GOTERM	regulation of protein amino acid phosphorylation	15	14	0	1	0	0.5158	0.982051	1	1	0.7117	1	4	3
GOTERM	growth factor binding	22	21	0	0	1	0.2798	0.982054	1	2	0.6337	1	5	5
PANTHER_BIOLOGICAL_PROCESS	Acyltransferase	122	95	16	8	3	0.5182	0.982113	5	5	0.6954	1	24	22
PANTHER_BIOLOGICAL_PROCESS	Coenzyme_and_prosthetic_group_metabolism	12	8	3	1	0	1	0.982144	0	0	0.8953	1	2	1
GOTERM	MAPKKK cascade	35	34	0	1	0	0.2385	0.982152	2	3	0.2091	1	9	11
GOTERM	positive regulation of cellular component movement	12	12	0	0	0	0.4556	0.982172	1	1	0.6136	1	3	3
GOTERM	positive regulation of cell cycle	13	12	0	1	0	0.454	0.982182	1	1	0.344	1	3	4
PANTHER_BIOLOGICAL_PROCESS	DNA_recombination	44	37	4	3	0	0.8473	0.982351	2	1	0.3127	1	9	11
GOTERM	pyridoxal phosphate binding	54	50	1	1	2	0.2393	0.982388	3	4	0.3597	1	13	14
PANTHER_BIOLOGICAL_PROCESS	Exodeoxyribonuclease	15	12	1	2	0	0.458	0.98239	1	1	0.0532	0.828614	3	6
PANTHER_BIOLOGICAL_PROCESS	Acetyltransferase	84	75	5	3	1	0.5224	0.982433	4	4	0.6146	1	19	18
GOTERM	receptor signaling protein tyrosine kinase activity	10	10	0	0	0	0.4032	0.98259	1	1	0.4756	1	3	3
GOTERM	mitotic metaphase plate congression	10	10	0	0	0	0.4016	0.982624	1	1	0.9442	1	3	1
GOTERM	protein serine/threonine phosphatase complex	12	12	0	0	0	0.4578	0.982664	1	1	0.5989	1	3	3
GOTERM	insulin-like growth factor receptor binding	13	12	0	0	1	0.4614	0.982682	1	1	0.0547	1	3	6
PANTHER_BIOLOGICAL_PROCESS	Pentose-phosphate_shunt	10	7	2	1	0	1	0.982847	0	0	0.5531	1	2	2
GOTERM	phosphatase activity	16	14	0	2	0	0.5146	0.983047	1	1	0.719	1	4	3
KEGG	LONGTERM_DEPRESSION	77	72	0	2	3	0.701	0.983131	4	3	0.0671	0.854356	18	24
GOTERM	coated pit	41	40	0	1	0	0.3325	0.983151	2	3	0.1764	1	10	13
GOTERM	female pregnancy	66	62	0	1	3	0.3728	0.983195	3	4	0.4912	1	16	16
GOTERM	carbohydrate metabolic process	211	183	13	5	10	0.3066	0.983305	9	11	0.3063	1	46	49
GOTERM	collagen	22	18	0	2	2	0.221	0.983386	1	2	0.1325	1	5	7
GOTERM	transcription repressor binding	12	12	0	0	0	0.4601	0.983442	1	1	0.6035	1	3	3
GOTERM	basal lamina	12	12	0	0	0	0.457	0.983465	1	1	0.6194	1	3	3
PANTHER_BIOLOGICAL_PROCESS	Other_mRNA_transcription	21	18	2	1	0	0.2229	0.983537	1	2	0.4795	1	5	5
GOTERM	signalosome	10	10	0	0	0	0.3999	0.983552	1	1	0.4725	1	3	3
GOTERM	p53 binding	21	20	0	1	0	0.2657	0.983623	1	2	0.9115	1	5	3
PANTHER_BIOLOGICAL_PROCESS	Protein_kinase	191	162	14	11	4	0.417	0.983653	8	9	0.227	1	41	45
GOTERM	phosphate metabolic process	21	20	0	0	1	0.266	0.983705	1	2	0.7676	1	5	4
GOTERM	release of sequestered calcium ion into cytosol	11	11	0	0	0	0.4312	0.983744	1	1	0.54	1	3	3
GOTERM	regulation of mitotic cell cycle	14	14	0	0	0	0.5139	0.983974	1	1	0.2608	1	4	5
GOTERM	ion channel activity	155	134	1	10	10	0.3478	0.984027	7	8	0.3372	1	34	36
GOTERM	carbohydrate transport	33	31	0	0	2	0.4634	0.984045	2	2	0.2319	1	8	10
PANTHER_BIOLOGICAL_PROCESS	Vesicle_coat_protein	43	38	3	1	1	0.572	0.98406	2	2	0.6336	1	10	9
GOTERM	integrator complex	12	12	0	0	0	0.4528	0.984064	1	1	0.8456	1	3	2
PANTHER_BIOLOGICAL_PROCESS	G-protein	20	16	2	2	0	0.1839	0.984085	1	2	0.9343	1	4	2
GOTERM	chromatin assembly or disassembly	38	31	3	3	1	0.1924	0.984139	2	3	0.5275	1	8	8
GOTERM	terminal button	23	21	0	2	0	0.2812	0.98416	1	2	0.6316	1	5	5
PANTHER_BIOLOGICAL_PROCESS	Phosphatase_modulator	21	18	2	1	0	0.603	0.984222	1	1	0.6931	1	5	4
GOTERM	cysteine-type endopeptidase activity	58	45	3	2	8	0.1842	0.984277	2	4	0.8298	1	11	9
GOTERM	CUL4 RING ubiquitin ligase complex	11	11	0	0	0	0.4274	0.984389	1	1	0.9564	1	3	1
GOTERM	complement activation, lectin pathway	6	6	0	0	0	0.2634	0.984406	0	1	0.4628	1	2	2
GOTERM	cytoskeletal protein binding	40	39	1	0	0	0.3096	0.984437	2	3	0.3756	1	10	11
GOTERM	protein ubiquitination	82	81	0	1	0	0.2126	0.984463	4	6	0.3626	1	20	22
GOTERM	calcium-transporting ATPase activity	9	8	0	1	0	0.3401	0.984483	0	1	0.6287	1	2	2
GOTERM	glycosaminoglycan biosynthetic process	11	11	0	0	0	0.427	0.984575	1	1	0.8107	1	3	2
GOTERM	biosynthetic process	49	45	1	3	0	0.18	0.984583	2	4	0.5907	1	11	11
GOTERM	cholesterol efflux	20	14	1	0	5	0.516	0.984739	1	1	0.4916	1	4	4
GOTERM	eating behavior	21	21	0	0	0	0.282	0.984742	1	2	0.2504	1	5	7
PANTHER_BIOLOGICAL_PROCESS	mRNA_splicing	214	171	37	4	2	0.7636	0.984745	9	7	0.9766	1	43	32
PANTHER_BIOLOGICAL_PROCESS	rRNA_metabolism	66	60	4	2	0	0.8145	0.984774	3	2	0.9776	1	15	9
GOTERM	steroid hormone receptor activity	46	44	0	1	1	0.3808	0.984811	2	3	0.0665	0.996758	11	16
GOTERM	positive regulation of osteoblast differentiation	24	24	0	0	0	0.3386	0.984834	1	2	0.7505	1	6	5
Panther	P53_pathway_feedback_loops_1	4	4	0	0	0	0.1963	0.9849	0	1	0.683	0.886579	1	1
GOTERM	peptide hormone processing	11	10	0	1	0	0.3962	0.985131	1	1	0.9411	1	3	1
GOTERM	cation binding	33	29	2	1	1	0.1705	0.985202	1	3	0.164	1	7	10
PANTHER_BIOLOGICAL_PROCESS	Other_transporter	334	284	26	6	18	0.3477	0.985272	14	16	0.9244	1	71	61
GOTERM	mRNA catabolic process	10	10	0	0	0	0.4005	0.985289	1	1	0.4731	1	3	3
GOTERM	negative regulation of protein kinase activity	42	42	0	0	0	0.3514	0.985341	2	3	0.3534	1	11	12
GOTERM	anion transport	18	18	0	0	0	0.2203	0.985405	1	2	0.4819	1	5	5
GOTERM	microtubule-based movement	88	79	6	1	2	0.2084	0.985524	4	6	0.5231	1	20	20
GOTERM	sodium:potassium-exchanging ATPase activity	10	8	0	1	1	0.3299	0.985685	0	1	0.3227	1	2	3
PANTHER_BIOLOGICAL_PROCESS	Gap_junction	19	17	0	1	1	0.5937	0.985716	1	1	0.6547	1	4	4
PANTHER_BIOLOGICAL_PROCESS	Other_intracellular_protein_traffic	62	57	5	0	0	0.5416	0.985787	3	3	0.4579	1	14	15
KEGG	CUSTOM_CALCIUM_CHANNEL	27	25	0	1	1	0.7227	0.985926	1	1	0.1452	0.726	6	9
KEGG	CELL_COMMUNICATION	115	90	0	2	23	0.9433	0.986057	5	2	0.9295	0.996481	23	17
PANTHER_BIOLOGICAL_PROCESS	Ion_channel	140	114	5	10	11	0.4988	0.986084	6	6	0.8031	0.977608	29	25
GOTERM	cellular copper ion homeostasis	10	8	0	1	1	0.3345	0.986106	0	1	0.6215	1	2	2
PANTHER_BIOLOGICAL_PROCESS	Extracellular_matrix_glycoprotein	111	85	20	2	4	0.4218	0.986107	4	5	0.7547	1	21	19
GOTERM	endoplasmic reticulum membrane	531	478	5	20	28	0.2597	0.986217	24	27	0.0957	0.99579	120	131
PANTHER_BIOLOGICAL_PROCESS	Amino_acid_transport	47	41	3	3	0	0.8764	0.986284	2	1	0.9872	1	10	5
GOTERM	cholesterol transport	12	12	0	0	0	0.4576	0.986385	1	1	0.6055	1	3	3
PANTHER_BIOLOGICAL_PROCESS	Developmental_processes	509	431	39	17	22	0.745	0.986396	22	19	0.4366	1	108	109
GOTERM	angiogenesis	111	107	1	3	0	0.2781	0.98664	5	7	0.3361	1	27	29
PANTHER_BIOLOGICAL_PROCESS	Large_G-protein	47	36	3	0	8	0.5387	0.986642	2	2	0.0947	1	9	13
PANTHER_BIOLOGICAL_PROCESS	Other_ligase	146	119	19	5	3	0.552	0.986773	6	6	0.7485	1	30	27
GOTERM	histone binding	42	40	1	1	0	0.324	0.98684	2	3	0.7045	1	10	9
GOTERM	spindle microtubule	22	20	0	2	0	0.2686	0.986925	1	2	0.2132	1	5	7
GOTERM	metallopeptidase activity	91	82	2	3	4	0.2145	0.986928	4	6	0.4826	1	21	21
GOTERM	T cell differentiation	21	21	0	0	0	0.2839	0.986987	1	2	0.2485	1	5	7
PANTHER_BIOLOGICAL_PROCESS	Other_sulfur_metabolism	17	16	1	0	0	0.5612	0.987023	1	1	0.5923	1	4	4
GOTERM	activation of pro-apoptotic gene products	21	21	0	0	0	0.2819	0.987031	1	2	0.6217	1	5	5
GOTERM	apical part of cell	38	35	0	3	0	0.2513	0.987114	2	3	0.5313	1	9	9
GOTERM	cellular response to oxidative stress	9	8	0	1	0	0.3434	0.987185	0	1	0.9018	1	2	1
GOTERM	adrenal gland development	11	10	0	1	0	0.4084	0.987263	1	1	0.4779	1	3	3
GOTERM	cholesterol biosynthetic process	25	21	0	3	1	0.285	0.987378	1	2	0.6327	1	5	5
GOTERM	synaptic transmission, cholinergic	13	12	0	0	1	0.4566	0.987397	1	1	0.0532	1	3	6
GOTERM	bile acid metabolic process	11	10	1	0	0	0.4036	0.987428	1	1	0.0766	0.948127	3	5
KEGG	PORPHYRIN_AND_CHLOROPHYLL_METABOLISM	35	25	0	1	9	0.7255	0.987451	1	1	0.6184	0.930638	6	6
GOTERM	protein homooligomerization	60	59	0	0	1	0.1706	0.987451	3	5	0.2953	1	15	17
GOTERM	polysaccharide binding	11	10	1	0	0	0.3899	0.987475	1	1	0.2207	1	3	4
Ingenuity	Hepatic.Fibrosis.Hepatic.Stellate.Cell.Activation	83	79	0	3	1	0.9838	0.987633	4	1	0.7115	0.87651	20	18
GOTERM	nuclear inner membrane	22	21	0	1	0	0.2749	0.987649	1	2	0.4256	1	5	6
PANTHER_BIOLOGICAL_PROCESS	Other_cytokine_receptor	16	13	2	1	0	0.4972	0.987685	1	1	0.6738	1	3	3
PANTHER_BIOLOGICAL_PROCESS	Oncogene	122	84	29	9	0	0.8	0.987917	4	3	0.8111	1	21	18
GOTERM	induction of apoptosis	172	167	2	1	2	0.2064	0.988046	8	11	0.293	1	42	45
GOTERM	regulation of cell growth	58	55	1	1	1	0.2931	0.98808	3	4	0.2854	1	14	16
PANTHER_BIOLOGICAL_PROCESS	Cell_cycle_control	418	344	44	13	17	0.7429	0.988266	17	15	0.4302	1	86	87
GOTERM	mitochondrial electron transport, NADH to ubiquinone	43	35	7	1	0	0.2566	0.988348	2	3	0.3821	1	9	10
GOTERM	positive regulation of blood pressure	11	10	0	1	0	0.3929	0.988528	1	1	0.4673	1	3	3
GOTERM	positive regulation of epithelial cell proliferation	36	34	2	0	0	0.2367	0.988548	2	3	0.7831	1	9	7
PANTHER_BIOLOGICAL_PROCESS	Metalloprotease	158	136	8	4	10	0.5194	0.988549	7	7	0.6103	1	34	33
GOTERM	male gonad development	36	32	1	3	0	0.2119	0.988558	2	3	0.8466	1	8	6
GOTERM	cytoskeleton organization	62	57	1	2	2	0.3127	0.988654	3	4	0.1538	1	14	18
GOTERM	ribonucleoprotein binding	10	10	0	0	0	0.3984	0.988656	1	1	0.7558	1	3	2
GOTERM	endosome organization	12	12	0	0	0	0.4568	0.988709	1	1	0.6096	1	3	3
GOTERM	inner ear morphogenesis	41	39	0	0	2	0.3071	0.988732	2	3	0.255	1	10	12
GOTERM	sulfate transport	15	14	0	0	1	0.5227	0.988734	1	1	0.9015	1	4	2
PANTHER_BIOLOGICAL_PROCESS	Nucleic_acid_binding	729	583	67	36	43	0.6884	0.989051	29	27	0.8856	1	146	133
GOTERM	RNA polymerase III transcription factor activity	10	10	0	0	0	0.3975	0.989087	1	1	0.944	1	3	1
GOTERM	elevation of cytosolic calcium ion concentration during G-protein signaling, coupled to IP3 second messenger (phospholipase C activating)	10	10	0	0	0	0.4005	0.989172	1	1	0.2249	1	3	4
PANTHER_BIOLOGICAL_PROCESS	Other_hydrolase	222	172	30	10	10	0.4818	0.989361	9	9	0.5893	1	43	42
PANTHER_BIOLOGICAL_PROCESS	Non-receptor_serine/threonine_protein_kinase	303	264	24	10	5	0.6803	0.989409	13	12	0.6255	1	66	64
GOTERM	neutrophil chemotaxis	18	18	0	0	0	0.2352	0.989556	1	2	0.1399	0.987588	5	7
GOTERM	response to axon injury	10	10	0	0	0	0.4043	0.989583	1	1	0.7556	1	3	2
GOTERM	3',5'-cyclic-nucleotide phosphodiesterase activity	11	11	0	0	0	0.4255	0.989599	1	1	0.8047	1	3	2
GOTERM	superoxide metabolic process	14	12	0	2	0	0.4558	0.989769	1	1	0.8466	1	3	2
GOTERM	prefoldin complex	10	8	0	2	0	0.341	0.989819	0	1	0.3227	1	2	3
GOTERM	mitochondrial respiratory chain complex I	43	35	7	1	0	0.2548	0.989852	2	3	0.234	1	9	11
GOTERM	T cell homeostasis	14	12	0	1	1	0.463	0.989991	1	1	0.8351	1	3	2
GOTERM	growth cone	52	51	0	1	0	0.2529	0.99002	3	4	0.982	1	13	7
GOTERM	extracellular matrix binding	13	12	0	1	0	0.4605	0.990047	1	1	0.8363	1	3	2
GOTERM	ubiquitin-dependent protein catabolic process	146	125	10	10	1	0.2877	0.990079	6	8	0.1836	1	31	36
GOTERM	response to X-ray	15	14	0	1	0	0.5151	0.990122	1	1	0.4765	1	4	4
GOTERM	chromosome organization	15	14	1	0	0	0.5125	0.990128	1	1	0.9837	1	4	1
PANTHER_BIOLOGICAL_PROCESS	Signaling_molecule	69	58	4	4	3	1	0.990143	3	0	0.8216	0.976734	15	12
PANTHER_BIOLOGICAL_PROCESS	Extracellular_matrix_protein-mediated_signaling	62	59	2	0	1	0.8028	0.990206	3	2	0.973	1	15	9
PANTHER_BIOLOGICAL_PROCESS	Gametogenesis	53	24	11	17	1	0.3336	0.990478	1	2	0.2245	1	6	8
GOTERM	chromatin modification	199	176	4	16	3	0.2596	0.990481	9	11	0.7797	1	44	40
KEGG	GALACTOSE_METABOLISM	33	31	0	1	1	1	0.990509	2	0	0.9166	1	8	5
GOTERM	extracellular region	1863	1401	110	48	304	0.2529	0.990939	70	74	0.6092	1	350	338
GOTERM	platelet-derived growth factor receptor signaling pathway	18	17	0	1	0	0.2115	0.990958	1	2	0.0394	1	4	8
PANTHER_BIOLOGICAL_PROCESS	Tyrosine_protein_kinase_receptor	77	68	5	2	2	0.6651	0.990991	3	3	0.104	1	17	22
GOTERM	acrosome reaction	12	12	0	0	0	0.4551	0.991012	1	1	0.8365	1	3	2
GOTERM	zinc ion transport	24	24	0	0	0	0.3359	0.991019	1	2	0.5882	1	6	6
GOTERM	regulation of sensory perception of pain	10	10	0	0	0	0.403	0.991046	1	1	0.7608	1	3	2
PANTHER_BIOLOGICAL_PROCESS	Granulocyte-mediated_immunity	64	47	3	3	11	1	0.991208	2	0	0.9299	1	12	8
GOTERM	cilium assembly	21	21	0	0	0	0.2837	0.991215	1	2	0.6364	1	5	5
GOTERM	insoluble fraction	35	34	0	1	0	0.2371	0.991221	2	3	0.3361	1	9	10
GOTERM	carboxypeptidase activity	13	12	0	1	0	0.4585	0.991297	1	1	0.6074	1	3	3
GOTERM	DNA damage checkpoint	17	17	0	0	0	0.2103	0.991369	1	2	0.4333	1	4	5
GOTERM	liver development	48	48	0	0	0	0.2171	0.991391	2	4	0.5558	1	12	12
GOTERM	oxidoreductase activity	438	373	15	23	27	0.1705	0.991406	19	23	0.1682	1	93	101
PANTHER_BIOLOGICAL_PROCESS	Peroxidase	27	23	0	1	3	0.3156	0.991464	1	2	0.0985	1	6	9
GOTERM	actin filament binding	49	44	0	4	1	0.1765	0.991743	2	4	0.0636	0.970085	11	16
GOTERM	protein localization	53	51	0	2	0	0.2485	0.991895	3	4	0.115	0.999577	13	17
GOTERM	defense response to Gram-negative bacterium	10	10	0	0	0	0.3989	0.991918	1	1	0.4778	1	3	3
GOTERM	cholesterol catabolic process	10	10	0	0	0	0.3981	0.991923	1	1	0.0208	0.914294	3	6
GOTERM	mRNA stabilization	11	11	0	0	0	0.4336	0.991928	1	1	0.5476	1	3	3
GOTERM	metabolic process	483	414	5	22	42	0.3939	0.991976	21	22	0.2428	1	104	109
GOTERM	heterogeneous nuclear ribonucleoprotein complex	17	14	0	2	1	0.5183	0.992001	1	1	0.472	1	4	4
GOTERM	DNA unwinding during replication	14	14	0	0	0	0.5187	0.992076	1	1	0.2517	1	4	5
GOTERM	proton transport	57	49	4	3	1	0.2194	0.992117	2	4	0.714	1	12	11
GOTERM	response to hydrogen peroxide	40	39	1	0	0	0.3121	0.992134	2	3	0.6694	1	10	9
PANTHER_BIOLOGICAL_PROCESS	Amino_acid_activation	38	37	1	0	0	0.5505	0.992161	2	2	0.8472	1	9	7
PANTHER_BIOLOGICAL_PROCESS	Chaperone	45	28	12	4	1	0.7631	0.992162	1	1	0.5698	1	7	7
GOTERM	hydrolase activity	960	848	19	36	57	0.1703	0.992195	42	48	0.2582	1	212	217
PANTHER_BIOLOGICAL_PROCESS	Other_proteases	50	38	9	2	1	0.2894	0.992214	2	3	0.7658	1	10	8
GOTERM	negative regulation of signal transduction	42	40	1	0	1	0.3206	0.9923	2	3	0.6949	1	10	9
GOTERM	peroxisomal matrix	12	12	0	0	0	0.4594	0.992342	1	1	0.6076	1	3	3
GOTERM	B cell proliferation	11	10	0	1	0	0.4017	0.992363	1	1	0.7648	1	3	2
GOTERM	transforming growth factor beta binding	10	10	0	0	0	0.3972	0.992387	1	1	0.9475	1	3	1
GOTERM	retinol metabolic process	10	10	0	0	0	0.4051	0.992394	1	1	0.9445	1	3	1
GOTERM	NuA4 histone acetyltransferase complex	14	14	0	0	0	0.5206	0.992426	1	1	0.8984	1	4	2
GOTERM	initiation of viral infection	11	11	0	0	0	0.4336	0.992446	1	1	0.5397	1	3	3
GOTERM	motor activity	64	61	0	1	2	0.3679	0.992517	3	4	0.0043	0.71171	15	25
GOTERM	thyroid gland development	11	11	0	0	0	0.4279	0.992568	1	1	0.9557	1	3	1
GOTERM	mitochondrial membrane	56	48	7	1	0	0.2181	0.992599	2	4	0.0681	0.945595	12	17
GOTERM	mitotic sister chromatid segregation	13	12	0	1	0	0.4536	0.992625	1	1	0.1612	0.99086	3	5
PANTHER_BIOLOGICAL_PROCESS	Signal_transduction	299	249	32	10	8	0.2562	0.992645	12	15	0.0155	1	62	77
GOTERM	neuromuscular process controlling balance	23	23	0	0	0	0.3232	0.992712	1	2	0.8619	1	6	4
PANTHER_BIOLOGICAL_PROCESS	Replication_origin_binding_protein	12	12	0	0	0	0.455	0.992784	1	1	0.3449	1	3	4
PANTHER_BIOLOGICAL_PROCESS	Chaperonin	23	19	3	0	1	0.2491	0.992848	1	2	0.3351	1	5	6
GOTERM	lamellipodium	69	64	2	2	1	0.2078	0.992991	3	5	0.6535	1	16	15
GOTERM	kinesin binding	11	11	0	0	0	0.4311	0.993034	1	1	0.8044	1	3	2
GOTERM	spliceosomal snRNP assembly	26	24	1	1	0	0.3379	0.99308	1	2	0.2325	1	6	8
GOTERM	regulation of translational initiation	24	24	0	0	0	0.3468	0.993146	1	2	0.8845	1	6	4
PANTHER_BIOLOGICAL_PROCESS	Oxidase	68	62	1	4	1	0.1927	0.99329	3	5	0.1798	0.945366	16	19
GOTERM	clathrin coated vesicle membrane	11	11	0	0	0	0.4294	0.993426	1	1	0.9547	1	3	1
GOTERM	embryonic skeletal system development	24	22	0	0	2	0.3008	0.993427	1	2	0.2999	1	6	7
GOTERM	CTP biosynthetic process	11	10	0	1	0	0.402	0.99343	1	1	0.4763	1	3	3
PANTHER_BIOLOGICAL_PROCESS	RNA_catabolism	65	45	13	1	6	1	0.993488	2	0	0.3314	1	11	13
PANTHER_BIOLOGICAL_PROCESS	Other_lyase	32	29	2	1	0	0.7791	0.993495	1	1	0.7713	1	7	6
GOTERM	base-excision repair	20	20	0	0	0	0.2626	0.993599	1	2	0.5841	1	5	5
GOTERM	thymus development	23	23	0	0	0	0.3269	0.99362	1	2	0.7184	1	6	5
GOTERM	oxygen and reactive oxygen species metabolic process	26	23	2	1	0	0.33	0.993743	1	2	0.0966	1	6	9
GOTERM	transcription repressor activity	162	153	2	4	3	0.1412	0.993891	8	11	0.4666	1	38	39
GOTERM	cell projection organization	25	24	0	1	0	0.3419	0.994094	1	2	0.7555	1	6	5
GOTERM	negative regulation of endothelial cell proliferation	15	15	0	0	0	0.5363	0.994098	1	1	0.5331	1	4	4
PANTHER_BIOLOGICAL_PROCESS	Synthetase	60	47	10	0	3	0.6826	0.994128	2	2	0.7696	1	12	10
GOTERM	snRNA processing	11	11	0	0	0	0.4349	0.994193	1	1	0.7989	1	3	2
GOTERM	selenium binding	12	12	0	0	0	0.4615	0.994196	1	1	0.3469	1	3	4
GOTERM	G1/S transition of mitotic cell cycle	39	39	0	0	0	0.3145	0.994202	2	3	0.8906	1	10	7
PANTHER_BIOLOGICAL_PROCESS	Other_transport	61	52	4	1	4	1	0.994242	3	0	0.8721	1	13	10
PANTHER_BIOLOGICAL_PROCESS	Ligase	69	58	9	2	0	1	0.99426	3	0	0.9955	1	15	7
GOTERM	transcription	73	69	0	2	2	0.4533	0.994272	3	4	0.3494	1	17	19
GOTERM	protein catabolic process	36	32	0	1	3	0.4715	0.994378	2	2	0.5677	1	8	8
GOTERM	cAMP-mediated signaling	11	11	0	0	0	0.4322	0.994396	1	1	0.9573	1	3	1
GOTERM	cilium axoneme	26	24	2	0	0	0.34	0.994414	1	2	0.1184	1	6	9
PANTHER_BIOLOGICAL_PROCESS	Other_zinc_finger_transcription_factor	105	90	9	5	1	0.0343	0.994467	5	9	0.3029	1	23	25
PANTHER_BIOLOGICAL_PROCESS	Protein_modification	219	169	34	8	8	0.4616	0.994475	8	9	0.6712	1	42	40
GOTERM	chromatin binding	139	124	4	8	3	0.4264	0.994538	6	7	0.693	1	31	29
PANTHER_BIOLOGICAL_PROCESS	Translational_regulation	88	58	28	1	1	0.7909	0.994645	3	2	0.9724	1	15	9
PANTHER_BIOLOGICAL_PROCESS	Cell_motility	352	286	37	10	19	0.4565	0.994708	14	15	0.0731	1	72	82
GOTERM	nucleoside-triphosphatase activity	59	58	1	0	0	0.1638	0.994739	3	5	0.8095	1	15	12
GOTERM	carboxylic acid metabolic process	11	10	1	0	0	0.3938	0.994855	1	1	0.7496	1	3	2
PANTHER_BIOLOGICAL_PROCESS	Molecular_function_unclassified	10934	4122	5151	264	1397	0.9572	0.994856	206	181	0.2215	1	1031	983
PANTHER_BIOLOGICAL_PROCESS	Other_cytoskeletal_proteins	40	30	7	3	0	0.788	0.994878	2	1	0.6645	1	8	7
GOTERM	microtubule	237	215	10	9	3	0.187	0.994899	11	14	0.6263	1	54	52
GOTERM	ATP-dependent helicase activity	63	56	2	3	2	0.2998	0.994936	3	4	0.6722	1	14	13
GOTERM	centriole	33	32	0	1	0	0.4842	0.994947	2	2	0.9746	1	8	4
GOTERM	cyclin-dependent protein kinase inhibitor activity	11	10	0	0	1	0.3995	0.995017	1	1	0.7538	1	3	2
PANTHER_BIOLOGICAL_PROCESS	Decarboxylase	21	19	2	0	0	0.6296	0.995143	1	1	0.9688	1	5	2
PANTHER_BIOLOGICAL_PROCESS	Other_metabolism	477	385	53	15	24	0.7345	0.995165	19	17	0.5427	1	96	95
GOTERM	activation of protein kinase activity	10	10	0	0	0	0.4009	0.995185	1	1	0.0751	0.939857	3	5
GOTERM	regulation of transcription, DNA-dependent	1102	803	80	42	177	0.1607	0.995234	40	46	0.7176	1	201	192
GOTERM	regulation of protein catabolic process	10	10	0	0	0	0.4001	0.995314	1	1	0.7512	1	3	2
PANTHER_BIOLOGICAL_PROCESS	JNK_cascade	61	57	3	0	1	1	0.995375	3	0	0.7955	1	14	12
GOTERM	protein export from nucleus	15	15	0	0	0	0.536	0.99538	1	1	0.5281	1	4	4
GOTERM	extracellular space	658	539	16	19	84	0.2124	0.9954	27	31	0.4181	1	135	136
PANTHER_BIOLOGICAL_PROCESS	Phagocytosis	39	36	2	1	0	1	0.995414	2	0	0.7057	1	9	8
GOTERM	protein heterodimerization activity	190	179	0	5	6	0.2772	0.995427	9	11	0.5698	1	45	44
PANTHER_BIOLOGICAL_PROCESS	Protein_phosphatase	145	124	16	4	1	0.4227	0.995444	6	7	0.4471	1	31	32
GOTERM	actin filament bundle assembly	16	15	0	1	0	0.536	0.995455	1	1	0.0562	1	4	7
GOTERM	myeloid cell differentiation	15	15	0	0	0	0.5286	0.995473	1	1	0.1467	0.999466	4	6
GOTERM	spleen development	17	17	0	0	0	0.212	0.995514	1	2	0.6568	1	4	4
GOTERM	electron transport chain	96	79	10	5	2	0.3577	0.995529	4	5	0.5156	1	20	20
GOTERM	cholesterol transporter activity	12	10	0	0	2	0.4016	0.995608	1	1	0.2234	1	3	4
GOTERM	cell surface	200	186	1	9	4	0.1456	0.995644	9	13	0.6856	1	47	44
GOTERM	excretion	38	32	0	2	4	0.4811	0.995779	2	2	0.723	1	8	7
GOTERM	brain development	96	87	0	8	1	0.2728	0.995896	4	6	0.8596	1	22	18
PANTHER_BIOLOGICAL_PROCESS	Extracellular_transport_and_import	89	68	10	2	9	0.2514	0.996008	3	5	0.2359	1	17	20
KEGG	DORSOVENTRAL_AXIS_FORMATION	33	33	0	0	0	1	0.996224	2	0	0.601	0.955475	8	8
KEGG	GLYCOSPHINGOLIPID_METABOLISM	41	37	0	4	0	1	0.996225	2	0	0.6035	0.937143	9	9
GOTERM	endocrine pancreas development	17	17	0	0	0	0.2111	0.996226	1	2	0.9496	1	4	2
PANTHER_BIOLOGICAL_PROCESS	Electron_transport	151	127	12	1	11	0.1787	0.996235	6	9	0.2111	1	32	36
PANTHER_BIOLOGICAL_PROCESS	Kinase_activator	62	51	7	3	1	0.7256	0.996265	3	2	0.2775	1	13	15
PANTHER_BIOLOGICAL_PROCESS	Anion_transport	90	72	6	7	5	0.0257	0.996275	4	8	0.7545	1	18	16
PANTHER_BIOLOGICAL_PROCESS	Ligand-mediated_signaling	421	298	44	15	64	0.9826	0.996401	15	8	0.994	1	75	57
PANTHER_BIOLOGICAL_PROCESS	Chromosome_segregation	121	86	25	7	3	0.064	0.99651	4	8	0.7683	1	22	19
PANTHER_BIOLOGICAL_PROCESS	General_mRNA_transcription_activities	45	40	4	1	0	1	0.996566	2	0	0.4136	1	10	11
GOTERM	nuclease activity	15	15	0	0	0	0.5334	0.996632	1	1	0.9165	1	4	2
PANTHER_BIOLOGICAL_PROCESS	Other_defense_and_immunity_protein	73	52	7	4	10	0.7466	0.996832	3	2	0.6836	1	13	12
GOTERM	activin binding	11	10	0	0	1	0.3997	0.996948	1	1	0.2206	1	3	4
GOTERM	protein amino acid deacetylation	11	10	0	1	0	0.3983	0.996966	1	1	0.943	1	3	1
GOTERM	induction of apoptosis by extracellular signals	92	79	2	8	3	0.3628	0.997267	4	5	0.2281	1	20	23
PANTHER_BIOLOGICAL_PROCESS	Glycogen_metabolism	52	36	10	5	1	0.5386	0.997299	2	2	0.2771	1	9	11
GOTERM	protein homotetramerization	26	24	0	2	0	0.3462	0.997328	1	2	0.5741	1	6	6
KEGG	TIGHT_JUNCTION	115	110	0	3	2	0.9973	0.997344	6	1	0.8115	1	28	24
GOTERM	prostaglandin biosynthetic process	11	11	0	0	0	0.434	0.997588	1	1	0.1153	1	3	5
PANTHER_BIOLOGICAL_PROCESS	Mitosis	156	122	22	8	4	0.9982	0.997664	6	1	0.7314	1	31	28
GOTERM	positive regulation of Wnt receptor signaling pathway	10	10	0	0	0	0.3961	0.997707	1	1	0.0749	0.971107	3	5
PANTHER_BIOLOGICAL_PROCESS	Regulated_exocytosis	48	44	2	1	1	1	0.997737	2	0	0.2858	1	11	13
KEGG	TOLLLIKE_RECEPTOR_SIGNALING_PATHWAY	94	77	0	3	14	0.9817	0.997856	4	1	0.8345	1	19	16
Panther	Interleukin_signaling_pathway	62	58	0	3	1	1	0.997866	3	0	0.9455	0.974684	15	10
PANTHER_BIOLOGICAL_PROCESS	Ion_transport	44	40	1	1	2	1	0.997893	2	0	0.9952	1	10	4
PANTHER_BIOLOGICAL_PROCESS	Amylase	11	4	6	0	1	1	0.997926	0	0	0.6823	1	1	1
GOTERM	small conjugating protein ligase activity	11	9	1	1	0	0.3684	0.998018	0	1	0.9208	1	2	1
PANTHER_BIOLOGICAL_PROCESS	Calcium_ion_homeostasis	38	33	2	2	1	0.2262	0.998059	2	3	0.8683	1	8	6
GOTERM	activation of caspase activity	46	44	1	0	1	0.3824	0.998171	2	3	0.9488	1	11	7
PANTHER_BIOLOGICAL_PROCESS	Select_calcium_binding_protein	54	50	1	3	0	0.7263	0.998298	3	2	0.2535	1	13	15
GOTERM	complement activation, classical pathway	29	22	2	0	5	0.3009	0.998318	1	2	0.9368	1	6	3
PANTHER_BIOLOGICAL_PROCESS	Guanyl-nucleotide_exchange_factor	138	124	8	6	0	0.7486	0.998438	6	5	0.2241	1	31	35
GOTERM	glucose transport	23	23	0	0	0	0.318	0.998446	1	2	0.3376	1	6	7
GOTERM	cardiac muscle tissue development	12	11	0	1	0	0.4288	0.998487	1	1	0.5496	1	3	3
PANTHER_BIOLOGICAL_PROCESS	Mitochondrial_carrier_protein	66	56	3	6	1	0.7758	0.99851	3	2	0.7733	1	14	12
PANTHER_BIOLOGICAL_PROCESS	Nuclear_transport	135	70	61	3	1	0.9743	0.998544	4	1	0.594	1	18	17
PANTHER_BIOLOGICAL_PROCESS	Interferon-mediated_immunity	63	41	2	0	20	1	0.998598	2	0	0.9185	1	10	7
GOTERM	apoptotic mitochondrial changes	11	9	1	1	0	0.359	0.998624	0	1	0.9213	1	2	1
GOTERM	phospholipid efflux	10	6	0	0	4	0.271	0.998704	0	1	0.1733	1	2	3
Panther	Parkinson_disease	43	42	0	0	1	1	0.998749	2	0	0.861	0.945102	11	8
PANTHER_BIOLOGICAL_PROCESS	Nucleotidyltransferase	70	63	5	1	1	0.8288	0.998752	3	2	0.6352	1	16	15
PANTHER_BIOLOGICAL_PROCESS	Other_cell_adhesion_molecule	116	87	15	5	9	0.9896	0.998763	4	1	0.9667	0.998933	22	15
GOTERM	scavenger receptor activity	45	40	4	0	1	0.3196	0.998873	2	3	0.099	1	10	14
GOTERM	eye photoreceptor cell development	12	12	0	0	0	0.4506	0.998923	1	1	0.8419	1	3	2
GOTERM	photoreceptor cell maintenance	22	22	0	0	0	0.3032	0.998926	1	2	0.0772	0.976071	6	9
PANTHER_BIOLOGICAL_PROCESS	Cell_adhesion_molecule	99	86	5	8	0	0.8155	0.998993	4	3	0.4868	1	22	22
GOTERM	epithelial cell differentiation	34	33	0	0	1	0.2283	0.999136	2	3	0.6068	1	8	8
GOTERM	attachment of GPI anchor to protein	7	7	0	0	0	0.2977	0.999188	0	1	0.8649	1	2	1
GOTERM	transcription corepressor activity	138	130	0	7	1	0.3267	0.999243	7	8	0.0367	0.982022	33	42
GOTERM	DNA fragmentation involved in apoptosis	18	17	0	1	0	0.2047	0.999318	1	2	0.6533	1	4	4
GOTERM	protein amino acid O-linked glycosylation	18	17	0	1	0	0.2055	0.999326	1	2	0.6392	1	4	4
GOTERM	guanyl-nucleotide exchange factor activity	119	109	1	7	2	0.1722	0.999485	5	8	0.0793	1	27	34
GOTERM	sensory perception of pain	23	23	0	0	0	0.3186	0.99949	1	2	0.1916	1	6	8
GOTERM	nucleotide binding	1934	1621	47	84	182	0.2878	0.999513	81	84	0.3368	1	405	401
GOTERM	transmembrane receptor protein tyrosine kinase activity	34	33	0	0	1	0.4904	0.999522	2	2	0.1753	1	8	11
GOTERM	magnesium ion binding	157	146	1	8	2	0.9999	0.999652	7	1	0.9917	1	37	25
PANTHER_BIOLOGICAL_PROCESS	Protein_disulfide-isomerase_reaction	17	17	0	0	0	0.5869	0.999716	1	1	0.9493	1	4	2
GOTERM	transcription regulator activity	106	94	6	5	1	0.9919	0.999735	5	1	0.7567	1	24	21
GOTERM	embryonic cranial skeleton morphogenesis	10	10	0	0	0	0.398	0.999798	1	1	0.4737	1	3	3
GOTERM	gamete generation	17	12	0	5	0	1	0.999818	1	0	0.3491	1	3	4
KEGG	FRUCTOSE_AND_MANNOSE_METABOLISM	45	40	0	3	2	1	0.999911	2	0	0.9049	1	10	7
GOTERM	histone-lysine N-methyltransferase activity	22	21	1	0	0	1	0.999949	1	0	0.632	1	5	5
PANTHER_BIOLOGICAL_PROCESS	Other_signal_transduction	71	56	6	4	5	0.7772	0.999954	3	2	0.9979	1	14	6
GOTERM	GTPase inhibitor activity	11	11	0	0	0	1	0.999967	1	0	0.0355	1	3	6
GOTERM	very-long-chain fatty acid metabolic process	11	10	0	0	1	1	1	1	0	0.7564	1	3	2
GOTERM	autophagic vacuole assembly	14	14	0	0	0	1	1	1	0	0.9003	1	4	2
GOTERM	tRNA binding	23	23	0	0	0	0.322	1	1	2	0.0948	0.984471	6	9
GOTERM	protein import into nucleus, translocation	18	18	0	0	0	1	1	1	0	0.962	1	5	2
GOTERM	acyl-CoA binding	15	15	0	0	0	1	1	1	0	0.1486	1	4	6
GOTERM	cell cycle checkpoint	14	13	0	1	0	1	1	1	0	0.6622	1	3	3
GOTERM	G1 phase of mitotic cell cycle	10	7	0	3	0	1	1	0	0	1	1	2	0
GOTERM	G2/M transition of mitotic cell cycle	18	18	0	0	0	0.6026	1	1	1	0.6987	1	5	4
GOTERM	histone deacetylase complex	28	24	0	3	1	0.7025	1	1	1	0.2308	1	6	8
GOTERM	negative regulation of transcription from RNA polymerase II promoter	220	209	0	7	4	0.9807	1	10	5	0.8901	1	52	45
GOTERM	Golgi membrane	350	336	4	7	3	0.9526	1	17	11	0.7056	1	84	80
GOTERM	microfilament motor activity	14	12	0	0	2	1	1	1	0	0.9695	1	3	1
GOTERM	protein phosphatase type 2A complex	20	19	0	1	0	1	1	1	0	0.7371	1	5	4
GOTERM	3'-5'-exoribonuclease activity	10	10	0	0	0	1	1	1	0	1	1	3	0
GOTERM	activation of MAPKK activity	23	23	0	0	0	1	1	1	0	0.8661	1	6	4
GOTERM	inactivation of MAPK activity	20	18	1	1	0	1	1	1	0	0.4885	1	5	5
GOTERM	protein polyubiquitination	26	24	0	2	0	0.7088	1	1	1	0.1217	1	6	9
GOTERM	microtubule cytoskeleton organization	40	36	2	2	0	1	1	2	0	0.966	1	9	5
GOTERM	nuclear chromosome	24	20	1	3	0	1	1	1	0	0.7778	1	5	4
GOTERM	pericentriolar material	11	11	0	0	0	1	1	1	0	0.9581	1	3	1
GOTERM	spliceosome assembly	19	18	1	0	0	1	1	1	0	0.9943	1	5	1
GOTERM	integral to membrane of membrane fraction	18	17	0	1	0	1	1	1	0	0.9502	1	4	2
GOTERM	RNA splicing, via transesterification reactions	25	25	0	0	0	0.7256	1	1	1	0.7862	1	6	5
GOTERM	proteasome complex	56	54	0	1	1	0.7612	1	3	2	0.614	1	14	13
GOTERM	nucleotide-excision repair, DNA damage removal	21	20	1	0	0	1	1	1	0	0.775	1	5	4
GOTERM	telomere maintenance	20	20	0	0	0	0.6439	1	1	1	0.9104	1	5	3
GOTERM	double-strand break repair via homologous recombination	18	17	1	0	0	0.5777	1	1	1	0.8319	1	4	3
GOTERM	DNA synthesis during DNA repair	9	8	0	1	0	1	1	0	0	0.6256	1	2	2
GOTERM	chromosome, telomeric region	24	24	0	0	0	0.7171	1	1	1	0.9594	1	6	3
GOTERM	nuclear telomere cap complex	9	9	0	0	0	1	1	0	0	0.6988	1	2	2
GOTERM	nuclear chromosome, telomeric region	15	15	0	0	0	1	1	1	0	0.9198	1	4	2
GOTERM	chromatin	85	72	5	7	1	0.4858	1	4	4	0.5466	1	18	18
GOTERM	nucleosome	64	34	8	1	21	1	1	2	0	0.7867	1	9	7
GOTERM	nuclear chromatin	14	14	0	0	0	1	1	1	0	0.4778	1	4	4
GOTERM	condensed chromosome	21	20	1	0	0	0.638	1	1	1	0.5909	1	5	5
GOTERM	condensed nuclear chromosome	24	21	0	3	0	1	1	1	0	0.8061	1	5	4
GOTERM	synaptonemal complex	10	9	0	1	0	0.3689	1	0	1	0.7011	1	2	2
GOTERM	cell morphogenesis	30	28	0	2	0	0.7651	1	1	1	0.8654	1	7	5
GOTERM	cytokinesis	35	33	0	2	0	0.493	1	2	2	0.1853	1	8	11
GOTERM	spindle pole	48	48	0	0	0	0.7106	1	2	2	0.4219	1	12	13
GOTERM	cytoplasmic mRNA processing body	24	23	0	0	1	1	1	1	0	0.5246	1	6	6
GOTERM	outer kinetochore of condensed chromosome	9	9	0	0	0	0.3695	1	0	1	0.705	1	2	2
GOTERM	skeletal system development	126	114	1	6	5	0.9965	1	6	1	0.4902	1	29	29
GOTERM	cartilage condensation	17	17	0	0	0	1	1	1	0	0.947	1	4	2
GOTERM	ossification	50	48	0	1	1	0.9123	1	2	1	0.9356	1	12	8
GOTERM	regulation of action potential	14	14	0	0	0	1	1	1	0	0.7238	1	4	3
GOTERM	voltage-gated sodium channel complex	12	10	0	0	2	1	1	1	0	0.9402	1	3	1
GOTERM	pseudouridine synthesis	12	11	0	1	0	1	1	1	0	0.9585	1	3	1
GOTERM	lipopolysaccharide binding	9	9	0	0	0	1	1	0	0	0.3969	1	2	3
GOTERM	cornified envelope	22	16	0	0	6	1	1	1	0	0.5949	1	4	4
GOTERM	ciliary or flagellar motility	11	10	1	0	0	1	1	1	0	1	1	3	0
GOTERM	beta-amyloid binding	16	15	0	1	0	1	1	1	0	0.0545	0.988625	4	7
GOTERM	ovarian follicle development	32	29	2	1	0	0.1778	1	1	3	0.8893	1	7	5
GOTERM	oocyte maturation	12	12	0	0	0	1	1	1	0	0.8364	1	3	2
GOTERM	blood vessel development	37	33	0	4	0	1	1	2	0	0.945	1	8	5
GOTERM	patterning of blood vessels	19	19	0	0	0	0.6264	1	1	1	0.7355	1	5	4
GOTERM	vasculogenesis	38	35	1	2	0	0.8397	1	2	1	0.9965	0.999241	9	3
GOTERM	microtubule bundle formation	9	9	0	0	0	1	1	0	0	0.9281	1	2	1
GOTERM	eye development	11	10	0	0	1	1	1	1	0	0.9441	1	3	1
GOTERM	metanephros development	19	18	0	1	0	0.6066	1	1	1	0.7042	1	5	4
GOTERM	ureteric bud development	20	20	0	0	0	1	1	1	0	0.9963	1	5	1
GOTERM	branching involved in ureteric bud morphogenesis	26	24	0	2	0	1	1	1	0	0.8897	1	6	4
GOTERM	temperature homeostasis	14	14	0	0	0	1	1	1	0	0.4794	1	4	4
GOTERM	G-protein-coupled receptor binding	22	21	0	1	0	0.6636	1	1	1	0.1313	1	5	8
GOTERM	acrosomal vesicle	31	30	1	0	0	0.7881	1	2	1	0.4876	1	8	8
GOTERM	male germ cell nucleus	16	15	1	0	0	0.5409	1	1	1	0.7676	1	4	3
GOTERM	in utero embryonic development	113	106	1	2	4	0.9071	1	5	3	0.9453	1	27	20
GOTERM	gastrulation with mouth forming second	21	19	0	1	1	0.2542	1	1	2	0.7395	1	5	4
GOTERM	mesoderm formation	22	22	0	0	0	0.6916	1	1	1	0.6857	1	6	5
GOTERM	cell fate specification	13	13	0	0	0	1	1	1	0	0.9774	1	3	1
GOTERM	stress fiber	22	21	0	1	0	0.6563	1	1	1	0.6295	1	5	5
GOTERM	photoreceptor outer segment	18	17	0	1	0	0.5823	1	1	1	0.4234	1	4	5
GOTERM	neural crest cell migration	19	18	0	1	0	0.6105	1	1	1	0.8648	1	5	3
GOTERM	somitogenesis	30	29	0	0	1	1	1	1	0	0.7622	1	7	6
GOTERM	induction of an organ	12	12	0	0	0	1	1	1	0	0.9696	1	3	1
GOTERM	morphogenesis of a branching structure	10	9	1	0	0	1	1	0	0	0.7041	1	2	2
GOTERM	neuron migration	53	51	0	2	0	0.9308	1	3	1	0.9848	1	13	7
GOTERM	immunological synapse	11	11	0	0	0	1	1	1	0	0.546	1	3	3
GOTERM	phosphatidylserine binding	10	10	0	0	0	1	1	1	0	0.7491	1	3	2
GOTERM	cytokine production	13	12	0	1	0	1	1	1	0	0.8431	1	3	2
GOTERM	kidney development	53	53	0	0	0	0.7504	1	3	2	0.8083	1	13	11
GOTERM	trophectodermal cell differentiation	11	11	0	0	0	1	1	1	0	0.796	1	3	2
GOTERM	epithelial to mesenchymal transition	16	15	0	1	0	1	1	1	0	0.5388	1	4	4
GOTERM	neural tube closure	27	25	1	0	1	0.7262	1	1	1	0.274	1	6	8
GOTERM	embryonic placenta development	19	18	0	1	0	0.6028	1	1	1	0.6881	1	5	4
GOTERM	tissue homeostasis	10	10	0	0	0	1	1	1	0	0.7524	1	3	2
GOTERM	photoreceptor inner segment	11	11	0	0	0	1	1	1	0	0.5413	1	3	3
GOTERM	negative regulation of protein amino acid phosphorylation	14	14	0	0	0	1	1	1	0	0.7241	1	4	3
GOTERM	positive regulation of protein amino acid phosphorylation	27	27	0	0	0	1	1	1	0	0.8424	1	7	5
GOTERM	positive regulation of endothelial cell proliferation	24	22	0	0	2	0.3032	1	1	2	0.8383	1	6	4
GOTERM	heart looping	23	22	0	1	0	0.6695	1	1	1	0.9436	1	6	3
GOTERM	glycoprotein binding	24	22	0	2	0	1	1	1	0	0.943	1	6	3
GOTERM	positive regulation of cell-matrix adhesion	10	9	1	0	0	1	1	0	0	1	1	2	0
GOTERM	blood vessel remodeling	20	17	0	3	0	0.5754	1	1	1	0.1037	1	4	7
GOTERM	response to amphetamine	16	16	0	0	0	0.5666	1	1	1	0.7958	1	4	3
GOTERM	protease binding	22	22	0	0	0	1	1	1	0	0.3053	1	6	7
GOTERM	regulation of the force of heart contraction	13	13	0	0	0	1	1	1	0	0.2041	1	3	5
GOTERM	lens development in camera-type eye	12	9	0	1	2	1	1	0	0	0.4002	1	2	3
GOTERM	antigen processing and presentation of peptide antigen via MHC class I	11	10	1	0	0	1	1	1	0	0.9455	1	3	1
GOTERM	heart morphogenesis	29	28	1	0	0	1	1	1	0	0.5791	1	7	7
GOTERM	molecular_function	654	534	49	43	28	0.9328	1	27	20	0.0976	1	134	145
GOTERM	nucleic acid binding	293	219	39	24	11	0.997	1	11	4	0.782	1	55	50
GOTERM	DNA binding	1480	1143	83	50	204	0.8828	1	57	49	0.5254	1	286	280
GOTERM	damaged DNA binding	44	43	1	0	0	0.6457	1	2	2	0.1662	1	11	14
GOTERM	double-stranded DNA binding	69	67	0	2	0	0.8539	1	3	2	0.8258	1	17	14
GOTERM	RNA polymerase II transcription factor activity	127	121	1	2	3	0.9976	1	6	1	0.886	1	30	25
GOTERM	specific RNA polymerase II transcription factor activity	32	32	0	0	0	1	1	2	0	0.9927	1	8	3
GOTERM	RNA polymerase II transcription factor activity, enhancer binding	33	33	0	0	0	0.821	1	2	1	0.7485	1	8	7
GOTERM	transcription elongation regulator activity	10	8	0	2	0	1	1	0	0	0.9014	1	2	1
GOTERM	transcription cofactor activity	39	36	0	3	0	0.5386	1	2	2	0.8259	1	9	7
GOTERM	transcription coactivator activity	189	181	0	8	0	0.9007	1	9	6	0.8363	1	45	40
GOTERM	RNA binding	598	526	19	29	24	0.2986	1	26	29	0.4601	1	132	132
GOTERM	RNA helicase activity	10	10	0	0	0	1	1	1	0	0.9446	1	3	1
GOTERM	double-stranded RNA binding	32	29	0	3	0	1	1	1	0	0.8854	1	7	5
GOTERM	mRNA binding	40	38	0	2	0	0.8599	1	2	1	0.4811	1	10	10
GOTERM	mRNA 3'-UTR binding	11	11	0	0	0	1	1	1	0	0.8072	1	3	2
GOTERM	structural constituent of ribosome	158	143	7	6	2	0.584	1	7	7	0.2838	1	36	39
GOTERM	translation initiation factor activity	52	47	2	3	0	1	1	2	0	0.9693	1	12	7
GOTERM	translation elongation factor activity	21	20	1	0	0	1	1	1	0	0.9108	1	5	3
GOTERM	actin binding	283	255	9	14	5	0.6229	1	13	12	0.1487	1	64	71
GOTERM	antigen binding	41	13	25	0	3	1	1	1	0	0.2079	1	3	5
GOTERM	catalytic activity	122	109	6	6	1	0.7948	1	5	4	0.2283	1	27	31
GOTERM	1-acylglycerol-3-phosphate O-acyltransferase activity	9	9	0	0	0	1	1	0	0	1	1	2	0
GOTERM	DNA-directed DNA polymerase activity	32	27	2	2	1	0.3889	1	1	2	0.1104	1	7	10
GOTERM	DNA-directed RNA polymerase activity	38	38	0	0	0	0.5781	1	2	2	0.4932	1	10	10
GOTERM	GTPase activity	214	195	3	6	10	0.8648	1	10	7	0.5033	1	49	49
GOTERM	acid phosphatase activity	11	11	0	0	0	1	1	1	0	0.2833	1	3	4
GOTERM	ATP-dependent DNA helicase activity	25	24	1	0	0	0.7089	1	1	1	0.5822	1	6	6
GOTERM	ATP-dependent RNA helicase activity	18	17	0	1	0	0.5831	1	1	1	0.4293	1	4	5
GOTERM	phospholipid-translocating ATPase activity	15	14	0	1	0	1	1	1	0	0.4825	1	4	4
GOTERM	aldo-keto reductase activity	10	9	0	0	1	0.3668	1	0	1	0.706	1	2	2
GOTERM	arylsulfatase activity	12	8	0	4	0	1	1	0	0	0.3117	1	2	3
GOTERM	carboxylesterase activity	27	19	2	1	5	1	1	1	0	0.7393	1	5	4
GOTERM	cytochrome-c oxidase activity	27	22	4	1	0	0.6717	1	1	1	0.6754	1	6	5
GOTERM	endopeptidase activity	14	14	0	0	0	1	1	1	0	1	1	4	0
GOTERM	aminopeptidase activity	30	26	1	2	1	0.7427	1	1	1	0.9222	1	7	4
GOTERM	aspartic-type endopeptidase activity	18	16	1	1	0	0.5567	1	1	1	0.5903	1	4	4
GOTERM	calcium-dependent cysteine-type endopeptidase activity	16	13	2	1	0	1	1	1	0	0.875	1	3	2
GOTERM	ubiquitin thiolesterase activity	77	57	11	8	1	0.7892	1	3	2	0.1603	1	14	18
GOTERM	metalloendopeptidase activity	104	96	1	2	5	0.7183	1	5	4	0.5337	1	24	24
GOTERM	threonine-type endopeptidase activity	20	19	0	0	1	1	1	1	0	0.8863	1	5	3
GOTERM	guanylate kinase activity	11	7	0	3	1	1	1	0	0	0.8681	1	2	1
GOTERM	histone acetyltransferase activity	38	35	2	1	0	0.5169	1	2	2	0.076	0.952355	9	13
GOTERM	histone deacetylase activity	13	11	0	2	0	0.4327	1	1	1	0.2821	1	3	4
GOTERM	inositol or phosphatidylinositol kinase activity	12	11	1	0	0	1	1	1	0	0.9568	1	3	1
GOTERM	long-chain-fatty-acid-CoA ligase activity	10	9	0	1	0	1	1	0	0	0.4068	1	2	3
GOTERM	endonuclease activity	62	52	3	3	4	1	1	3	0	0.9304	1	13	9
GOTERM	endodeoxyribonuclease activity	9	9	0	0	0	1	1	0	0	0.7001	1	2	2
GOTERM	pancreatic ribonuclease activity	15	7	0	0	8	1	1	0	0	0.8653	1	2	1
GOTERM	exonuclease activity	33	30	1	1	1	1	1	2	0	0.7994	1	8	6
GOTERM	nucleoside diphosphate kinase activity	10	9	0	1	0	0.3665	1	0	1	0.708	1	2	2
GOTERM	hydrolase activity, hydrolyzing O-glycosyl compounds	22	16	5	1	0	0.5618	1	1	1	0.3637	1	4	5
GOTERM	dolichyl-diphosphooligosaccharide-protein glycotransferase activity	9	8	0	1	0	1	1	0	0	0.899	1	2	1
GOTERM	glutathione peroxidase activity	10	9	0	0	1	1	1	0	0	0.696	1	2	2
GOTERM	phospholipase A2 activity	19	17	0	0	2	0.578	1	1	1	0.6489	1	4	4
GOTERM	polypeptide N-acetylgalactosaminyltransferase activity	19	19	0	0	0	0.618	1	1	1	0.3278	1	5	6
GOTERM	protein kinase activity	167	155	1	9	2	0.6587	1	8	7	0.5726	1	39	38
GOTERM	protein serine/threonine kinase activity	337	309	1	17	10	0.8528	1	15	12	0.5697	1	77	76
GOTERM	cyclin-dependent protein kinase activity	31	28	0	2	1	1	1	1	0	0.7326	1	7	6
GOTERM	protein kinase C activity	14	14	0	0	0	1	1	1	0	0.7097	1	4	3
GOTERM	MAP kinase activity	14	12	0	0	2	1	1	1	0	0.8417	1	3	2
GOTERM	MAP kinase kinase kinase activity	15	14	0	1	0	1	1	1	0	1	1	4	0
GOTERM	protein tyrosine kinase activity	105	101	0	4	0	0.7483	1	5	4	0.4651	1	25	26
GOTERM	non-membrane spanning protein tyrosine kinase activity	40	36	1	2	1	0.8446	1	2	1	0.2833	1	9	11
GOTERM	phosphoprotein phosphatase activity	36	34	1	1	0	0.8263	1	2	1	0.9515	1	9	5
GOTERM	protein serine/threonine phosphatase activity	37	34	0	3	0	0.8313	1	2	1	0.6455	1	9	8
GOTERM	triglyceride lipase activity	17	16	0	1	0	1	1	1	0	1	0.998873	4	0
GOTERM	tubulin-tyrosine ligase activity	14	14	0	0	0	1	1	1	0	0.9812	1	4	1
GOTERM	ubiquitin-specific protease activity	27	24	0	3	0	0.7087	1	1	1	0.023	0.918536	6	11
GOTERM	enzyme inhibitor activity	28	26	0	2	0	1	1	1	0	0.6656	1	7	6
GOTERM	phospholipase inhibitor activity	10	8	2	0	0	1	1	0	0	0.1129	0.950615	2	4
GOTERM	protein kinase inhibitor activity	22	22	0	0	0	1	1	1	0	0.8406	1	6	4
GOTERM	phosphoprotein phosphatase inhibitor activity	22	19	3	0	0	0.617	1	1	1	0.8857	1	5	3
GOTERM	endopeptidase inhibitor activity	28	24	2	2	0	1	1	1	0	0.7546	1	6	5
GOTERM	serine-type endopeptidase inhibitor activity	93	60	2	4	27	0.8076	1	3	2	0.4275	1	15	16
GOTERM	cysteine-type endopeptidase inhibitor activity	26	16	1	0	9	1	1	1	0	0.9898	1	4	1
GOTERM	signal transducer activity	289	266	4	7	12	0.6812	1	13	12	0.1782	1	67	73
GOTERM	receptor activity	1313	886	82	44	301	0.8095	1	44	39	0.9581	1	222	198
GOTERM	ligand-dependent nuclear receptor activity	28	27	0	1	0	0.7517	1	1	1	0.0076	0.702323	7	13
GOTERM	nicotinic acetylcholine-activated cation-selective channel activity	16	15	0	0	1	0.544	1	1	1	0.3172	1	4	5
GOTERM	GABA-A receptor activity	19	16	0	3	0	1	1	1	0	0.9892	1	4	1
GOTERM	non-G-protein coupled 7TM receptor activity	11	11	0	0	0	0.4296	1	1	1	0.8081	1	3	2
GOTERM	G-protein coupled receptor activity	362	301	10	21	30	0.6416	1	15	14	0.7229	1	75	71
GOTERM	chemokine receptor activity	19	15	0	1	3	1	1	1	0	0.9871	1	4	1
GOTERM	olfactory receptor activity	419	161	51	4	203	0.6987	1	8	7	0.9972	0.999502	40	26
GOTERM	serotonin receptor activity	13	11	0	1	1	1	1	1	0	0.2939	1	3	4
GOTERM	ephrin receptor activity	12	12	0	0	0	1	1	1	0	0.6217	1	3	3
GOTERM	tumor necrosis factor receptor activity	10	7	0	1	2	0.3066	1	0	1	0.8707	1	2	1
GOTERM	low-density lipoprotein receptor activity	11	11	0	0	0	1	1	1	0	0.8007	1	3	2
GOTERM	receptor signaling protein activity	35	34	0	1	0	0.8239	1	2	1	0.3355	1	9	10
GOTERM	SH3/SH2 adaptor activity	51	46	0	5	0	0.6746	1	2	2	0.847	1	12	9
GOTERM	protein kinase C binding	22	20	0	2	0	1	1	1	0	0.904	1	5	3
GOTERM	small GTPase regulator activity	28	25	0	2	1	0.7338	1	1	1	0.6266	1	6	6
GOTERM	ARF guanyl-nucleotide exchange factor activity	17	16	0	1	0	1	1	1	0	0.8016	1	4	3
GOTERM	GTPase activator activity	160	143	8	9	0	0.5809	1	7	7	0.6531	1	36	34
GOTERM	Rab GTPase activator activity	51	44	5	2	0	0.896	1	2	1	0.8919	1	11	8
GOTERM	receptor binding	205	184	1	10	10	0.4409	1	9	10	0.3247	1	46	49
GOTERM	type II transforming growth factor beta receptor binding	7	7	0	0	0	1	1	0	0	0.8652	1	2	1
GOTERM	death receptor binding	10	9	0	1	0	1	1	0	0	0.9224	1	2	1
GOTERM	cytokine activity	153	123	1	2	27	0.7333	1	6	5	0.9758	1	31	22
GOTERM	cytokine receptor binding	11	8	0	0	3	1	1	0	0	0.8999	1	2	1
GOTERM	interleukin-1 receptor binding	10	9	0	1	0	1	1	0	0	0.3928	1	2	3
GOTERM	epidermal growth factor receptor binding	13	13	0	0	0	1	1	1	0	0.9749	1	3	1
GOTERM	transforming growth factor beta receptor binding	10	9	0	0	1	0.3718	1	0	1	0.161	0.998896	2	4
GOTERM	platelet-derived growth factor receptor binding	11	9	0	2	0	0.3698	1	0	1	0.1722	0.989552	2	4
GOTERM	tumor necrosis factor receptor binding	21	16	0	2	3	1	1	1	0	0.8066	1	4	3
GOTERM	integrin binding	60	57	0	2	1	0.7914	1	3	2	0.9373	1	14	10
GOTERM	neuropeptide hormone activity	21	21	0	0	0	1	1	1	0	0.2574	1	5	7
GOTERM	structural molecule activity	209	154	13	5	37	0.7987	1	8	6	0.9347	1	39	31
GOTERM	structural constituent of cytoskeleton	74	67	0	2	5	0.86	1	3	2	0.9678	1	17	11
GOTERM	transporter activity	291	255	7	10	19	0.8284	1	13	10	0.7143	1	64	60
GOTERM	extracellular ligand-gated ion channel activity	47	38	0	5	4	0.8592	1	2	1	0.9383	1	10	6
GOTERM	extracellular-glutamate-gated ion channel activity	19	18	0	1	0	1	1	1	0	0.9604	1	5	2
GOTERM	inward rectifier potassium channel activity	18	17	0	0	1	1	1	1	0	0.6466	1	4	4
GOTERM	gap junction channel activity	10	9	0	1	0	1	1	0	0	0.6974	1	2	2
GOTERM	voltage-gated ion channel activity	149	136	0	5	8	0.9921	1	7	2	0.7544	1	34	31
GOTERM	voltage-gated calcium channel activity	23	22	0	1	0	0.6748	1	1	1	0.2981	1	6	7
GOTERM	calcium channel regulator activity	12	12	0	0	0	1	1	1	0	0.349	1	3	4
GOTERM	voltage-gated chloride channel activity	16	12	0	3	1	1	1	1	0	0.6018	1	3	3
GOTERM	voltage-gated sodium channel activity	15	13	0	0	2	1	1	1	0	0.8784	1	3	2
GOTERM	voltage-gated potassium channel activity	64	63	0	1	0	0.9603	1	3	1	0.971	1	16	10
GOTERM	delayed rectifier potassium channel activity	12	11	0	0	1	1	1	1	0	0.7942	1	3	2
GOTERM	chloride channel activity	58	49	0	7	2	0.7037	1	2	2	0.5872	1	12	12
GOTERM	cation channel activity	12	12	0	0	0	1	1	1	0	1	1	3	0
GOTERM	calcium channel activity	41	40	0	0	1	0.8766	1	2	1	0.5579	1	10	10
GOTERM	potassium channel activity	32	31	0	0	1	1	1	2	0	0.6896	1	8	7
GOTERM	sodium channel activity	11	11	0	0	0	1	1	1	0	1	1	3	0
GOTERM	L-glutamate transmembrane transporter activity	10	10	0	0	0	1	1	1	0	1	1	3	0
GOTERM	lipid transporter activity	19	16	1	0	2	1	1	1	0	0.5979	1	4	4
GOTERM	neurotransmitter:sodium symporter activity	14	11	0	1	2	1	1	1	0	0.5407	1	3	3
GOTERM	oxygen transporter activity	13	8	0	0	5	1	1	0	0	0.8987	1	2	1
GOTERM	glucose transmembrane transporter activity	11	10	0	0	1	1	1	1	0	0.7601	1	3	2
GOTERM	SNAP receptor activity	20	19	0	0	1	1	1	1	0	0.8904	1	5	3
GOTERM	binding	523	429	34	20	40	0.9119	1	21	16	0.5387	1	107	106
GOTERM	fatty acid binding	18	18	0	0	0	0.5981	1	1	1	0.476	1	5	5
GOTERM	copper ion binding	52	42	2	3	5	0.8809	1	2	1	0.86	1	11	8
GOTERM	calcium ion binding	614	498	7	20	89	0.8699	1	25	20	0.3643	1	125	127
GOTERM	calmodulin binding	139	131	0	5	3	0.6465	1	7	6	0.0166	0.888262	33	44
GOTERM	collagen binding	32	30	0	1	1	1	1	2	0	0.6524	1	8	7
GOTERM	insulin-like growth factor binding	19	19	0	0	0	1	1	1	0	0.5237	1	5	5
GOTERM	tropomyosin binding	14	13	0	0	1	1	1	1	0	0.8741	1	3	2
GOTERM	GTP binding	364	316	15	18	15	0.8146	1	16	13	0.6175	1	79	77
GOTERM	sugar binding	170	133	11	1	25	0.4997	1	7	7	0.7691	1	33	30
GOTERM	hyaluronic acid binding	19	16	0	0	3	1	1	1	0	0.5899	1	4	4
GOTERM	phospholipid binding	50	46	0	2	2	0.6772	1	2	2	0.0103	0.822729	12	19
GOTERM	calcium-dependent phospholipid binding	25	22	3	0	0	1	1	1	0	0.6922	1	6	5
GOTERM	phosphatidylinositol binding	16	16	0	0	0	1	1	1	0	0.8077	1	4	3
GOTERM	phosphatidylinositol-4,5-bisphosphate binding	13	11	1	1	0	1	1	1	0	0.8007	1	3	2
GOTERM	cellular_component	672	554	52	42	24	0.9949	1	28	16	0.6413	1	139	134
GOTERM	proteinaceous extracellular matrix	225	199	4	8	14	0.6727	1	10	9	0.6926	1	50	47
GOTERM	basement membrane	60	57	1	1	1	0.5475	1	3	3	0.6815	1	14	13
GOTERM	laminin-1 complex	7	7	0	0	0	1	1	0	0	1	1	2	0
GOTERM	intracellular	1911	1434	111	81	285	0.4322	1	72	72	0.0819	1	359	370
GOTERM	membrane fraction	479	434	7	14	24	0.4805	1	22	22	0.5018	1	109	108
GOTERM	soluble fraction	296	280	0	10	6	0.3157	1	14	16	0.1602	1	70	77
GOTERM	nucleus	4940	3515	189	218	1018	0.4218	1	176	171	0.7511	1	879	820
GOTERM	nuclear envelope	95	87	3	4	1	0.8225	1	4	3	0.3293	1	22	24
GOTERM	nuclear outer membrane	20	18	0	2	0	1	1	1	0	0.9944	1	5	1
GOTERM	nuclear pore	66	61	3	1	1	0.5961	1	3	3	0.1637	1	15	19
GOTERM	nucleoplasm	451	424	4	7	16	0.9655	1	21	14	0.6628	1	106	102
GOTERM	replication fork	10	10	0	0	0	1	1	1	0	1	1	3	0
GOTERM	transcription factor complex	139	134	2	1	2	0.8025	1	7	5	0.7852	1	34	30
GOTERM	transcription factor TFIID complex	20	17	0	3	0	0.5747	1	1	1	0.9519	1	4	2
GOTERM	holo TFIIH complex	11	10	1	0	0	1	1	1	0	0.944	1	3	1
GOTERM	anaphase-promoting complex	22	22	0	0	0	0.6761	1	1	1	0.9417	1	6	3
GOTERM	spliceosomal complex	123	115	2	3	3	0.835	1	6	4	0.969	1	29	21
GOTERM	chromosome	147	110	10	5	22	0.8094	1	6	4	0.913	1	28	22
GOTERM	nuclear heterochromatin	12	11	0	1	0	1	1	1	0	0.5426	1	3	3
GOTERM	nucleolus	699	617	10	44	28	0.8844	1	31	25	0.6841	1	154	148
GOTERM	mitochondrion	1038	898	30	37	73	0.5494	1	45	44	0.8987	1	225	206
GOTERM	mitochondrial envelope	15	14	0	1	0	1	1	1	0	0.7223	1	4	3
GOTERM	mitochondrial outer membrane	81	75	1	4	1	0.5207	1	4	4	0.9251	1	19	14
GOTERM	mitochondrial inner membrane	254	221	11	16	6	0.547	1	11	11	0.3431	1	55	58
GOTERM	mitochondrial inner membrane presequence translocase complex	12	8	2	2	0	1	1	0	0	0.6255	1	2	2
GOTERM	mitochondrial respiratory chain	14	12	1	1	0	1	1	1	0	0.966	1	3	1
GOTERM	mitochondrial intermembrane space	28	26	1	1	0	1	1	1	0	0.8192	1	7	5
GOTERM	mitochondrial ribosome	17	17	0	0	0	1	1	1	0	0.8369	1	4	3
GOTERM	mitochondrial large ribosomal subunit	16	16	0	0	0	1	1	1	0	0.9375	1	4	2
GOTERM	lysosome	135	123	2	7	3	0.5864	1	6	6	0.0153	0.919219	31	42
GOTERM	lysosomal membrane	76	71	2	1	2	0.4783	1	4	4	0.1486	1	18	22
GOTERM	endosome	203	188	2	10	3	0.8341	1	9	7	0.8622	1	47	41
GOTERM	late endosome	41	37	0	4	0	0.8528	1	2	1	0.1957	1	9	12
GOTERM	vacuole	11	9	1	1	0	0.36	1	0	1	0.6991	1	2	2
GOTERM	autophagic vacuole	10	10	0	0	0	1	1	1	0	0.2282	1	3	4
GOTERM	peroxisome	95	92	0	2	1	0.6819	1	5	4	0.4387	1	23	24
GOTERM	peroxisomal membrane	41	39	0	2	0	0.8641	1	2	1	0.667	1	10	9
GOTERM	integral to peroxisomal membrane	12	11	0	1	0	1	1	1	0	0.8021	1	3	2
GOTERM	endoplasmic reticulum	895	801	14	32	48	0.5739	1	40	39	0.1709	1	200	209
GOTERM	endoplasmic reticulum lumen	74	70	0	0	4	0.6842	1	4	3	0.3809	1	18	19
GOTERM	rough endoplasmic reticulum	11	11	0	0	0	1	1	1	0	0.5445	1	3	3
GOTERM	microsome	232	203	3	7	19	0.4292	1	10	11	0.3722	1	51	53
GOTERM	ER-Golgi intermediate compartment	37	37	0	0	0	1	1	2	0	0.7421	1	9	8
GOTERM	Golgi apparatus	809	732	19	27	31	0.9197	1	37	29	0.3972	1	183	184
GOTERM	Golgi stack	24	22	0	2	0	1	1	1	0	0.1622	1	6	8
GOTERM	Golgi lumen	10	10	0	0	0	1	1	1	0	0.9451	1	3	1
GOTERM	Golgi-associated vesicle	12	11	0	1	0	1	1	1	0	1	1	3	0
GOTERM	cis-Golgi network	15	15	0	0	0	1	1	1	0	0.9246	1	4	2
GOTERM	trans-Golgi network	45	41	0	4	0	0.6165	1	2	2	0.7343	1	10	9
GOTERM	lipid particle	18	17	0	0	1	1	1	1	0	0.9469	1	4	2
GOTERM	centrosome	108	101	0	7	0	0.9664	1	5	2	0.9103	1	25	20
GOTERM	cytosol	1264	1126	10	45	83	0.4319	1	56	57	0.1692	1	282	289
GOTERM	hemoglobin complex	12	7	0	0	5	1	1	0	0	1	1	2	0
GOTERM	proteasome core complex	14	13	0	0	1	1	1	1	0	0.668	1	3	3
GOTERM	ribosome	186	168	8	6	4	0.6086	1	8	8	0.1553	1	42	48
GOTERM	polysome	13	11	0	2	0	0.428	1	1	1	0.2826	1	3	4
GOTERM	eukaryotic translation initiation factor 3 complex	14	13	1	0	0	1	1	1	0	0.8751	1	3	2
GOTERM	cytoskeleton	687	612	14	34	27	0.7665	1	31	27	0.531	1	153	151
GOTERM	axonemal dynein complex	12	11	1	0	0	0.4328	1	1	1	0.8046	1	3	2
GOTERM	muscle myosin complex	15	14	0	0	1	1	1	1	0	0.7264	1	4	3
GOTERM	cytoplasmic microtubule	15	15	0	0	0	0.5304	1	1	1	0.0604	0.968014	4	7
GOTERM	intermediate filament	91	45	3	0	43	1	1	2	0	0.9807	1	11	6
GOTERM	plasma membrane	2956	2182	106	111	557	0.7549	1	109	101	0.4977	1	546	527
GOTERM	integral to plasma membrane	1002	857	15	43	87	0.5522	1	43	42	0.4854	1	214	212
GOTERM	voltage-gated calcium channel complex	22	21	0	1	0	0.6603	1	1	1	0.0536	0.969758	5	9
GOTERM	nicotinic acetylcholine-gated receptor-channel complex	16	15	0	0	1	0.5442	1	1	1	0.3214	1	4	5
GOTERM	caveola	46	44	1	1	0	0.3757	1	2	3	0.0622	0.977036	11	16
GOTERM	microvillus	17	15	0	2	0	1	1	1	0	0.3188	1	4	5
GOTERM	brush border	20	20	0	0	0	1	1	1	0	0.3837	1	5	6
GOTERM	cell-cell junction	56	56	0	0	0	0.9459	1	3	1	0.6747	1	14	13
GOTERM	adherens junction	28	28	0	0	0	1	1	1	0	0.8672	1	7	5
GOTERM	cell-cell adherens junction	26	24	0	1	1	0.7099	1	1	1	0.397	1	6	7
GOTERM	gap junction	14	14	0	0	0	1	1	1	0	1	1	4	0
GOTERM	connexon complex	21	18	1	1	1	0.6047	1	1	1	0.6862	1	5	4
GOTERM	tight junction	71	63	3	3	2	1	1	3	0	0.972	1	16	10
GOTERM	cilium	81	77	3	1	0	0.9848	1	4	1	0.9837	1	19	12
GOTERM	microtubule basal body	33	32	0	1	0	1	1	2	0	0.8387	1	8	6
GOTERM	cell cortex	78	75	0	3	0	0.9806	1	4	1	0.6207	1	19	18
GOTERM	phosphoinositide 3-kinase complex	11	11	0	0	0	1	1	1	0	0.8007	1	3	2
GOTERM	cAMP-dependent protein kinase complex	10	9	0	1	0	0.3673	1	0	1	0.1656	1	2	4
GOTERM	glycogen metabolic process	23	18	3	2	0	1	1	1	0	0.2778	1	5	6
GOTERM	glucose metabolic process	44	40	0	3	1	0.8737	1	2	1	0.9598	1	10	6
GOTERM	N-acetylglucosamine metabolic process	14	12	0	2	0	1	1	1	0	0.9676	1	3	1
GOTERM	glycerol metabolic process	17	15	0	2	0	1	1	1	0	0.7633	1	4	3
GOTERM	cellular aldehyde metabolic process	12	11	0	0	1	1	1	1	0	0.8034	1	3	2
GOTERM	pyruvate metabolic process	14	13	0	1	0	1	1	1	0	0.9774	1	3	1
GOTERM	generation of precursor metabolites and energy	57	54	1	2	0	0.2747	1	3	4	0.6143	1	14	13
GOTERM	gluconeogenesis	23	21	0	1	1	0.6618	1	1	1	0.4314	1	5	6
GOTERM	glycolysis	42	34	1	4	3	0.8272	1	2	1	0.6389	1	9	8
GOTERM	tricarboxylic acid cycle	22	21	0	1	0	0.6581	1	1	1	0.4292	1	5	6
GOTERM	purine nucleotide biosynthetic process	16	13	0	2	1	1	1	1	0	0.8749	1	3	2
GOTERM	GTP biosynthetic process	10	9	0	1	0	0.3695	1	0	1	0.699	1	2	2
GOTERM	UTP biosynthetic process	10	9	0	1	0	0.3687	1	0	1	0.6951	1	2	2
GOTERM	DNA metabolic process	20	18	1	1	0	1	1	1	0	0.865	1	5	3
GOTERM	DNA replication	146	140	0	3	3	0.7158	1	7	6	0.05	0.975923	35	44
GOTERM	DNA repair	187	170	5	10	2	0.858	1	9	6	0.5568	1	43	42
GOTERM	nucleotide-excision repair	26	26	0	0	0	1	1	1	0	0.9205	1	7	4
GOTERM	nucleotide-excision repair, DNA gap filling	17	17	0	0	0	1	1	1	0	0.6398	1	4	4
GOTERM	mismatch repair	22	18	4	0	0	0.5987	1	1	1	0.2876	1	5	6
GOTERM	double-strand break repair	36	35	0	1	0	0.5322	1	2	2	0.6748	1	9	8
GOTERM	double-strand break repair via nonhomologous end joining	10	9	0	1	0	1	1	0	0	0.3959	1	2	3
GOTERM	DNA methylation	14	13	0	1	0	1	1	1	0	0.673	1	3	3
GOTERM	DNA recombination	56	50	4	2	0	0.9222	1	3	1	0.6117	1	13	12
GOTERM	chromatin organization	21	18	1	2	0	0.6019	1	1	1	0.8661	1	5	3
GOTERM	nucleosome assembly	80	45	9	6	20	0.9025	1	2	1	0.91	1	11	8
GOTERM	chromatin remodeling	46	43	1	2	0	1	1	2	0	0.2575	1	11	13
GOTERM	chromatin silencing	10	9	1	0	0	0.3692	1	0	1	0.9232	1	2	1
GOTERM	regulation of gene expression by genetic imprinting	11	11	0	0	0	1	1	1	0	0.8095	1	3	2
GOTERM	transcription, DNA-dependent	20	18	1	1	0	0.611	1	1	1	0.2802	1	5	6
GOTERM	regulation of transcription from RNA polymerase II promoter	207	197	1	5	4	0.6547	1	10	9	0.6543	1	49	47
GOTERM	rRNA processing	89	82	2	5	0	0.7776	1	4	3	0.2917	1	21	23
GOTERM	transcription from RNA polymerase II promoter	178	168	2	6	2	0.4613	1	8	9	0.3157	1	42	45
GOTERM	transcription initiation from RNA polymerase II promoter	67	61	2	4	0	0.8091	1	3	2	0.9243	1	15	11
GOTERM	RNA elongation from RNA polymerase II promoter	48	46	1	1	0	0.6728	1	2	2	0.3544	1	12	13
GOTERM	mRNA polyadenylation	11	10	0	1	0	1	1	1	0	0.7526	1	3	2
GOTERM	RNA processing	81	76	1	3	1	0.9801	1	4	1	0.9918	1	19	11
GOTERM	mRNA processing	246	225	10	8	3	0.8779	1	11	8	0.9669	1	56	45
GOTERM	RNA catabolic process	14	14	0	0	0	1	1	1	0	0.7194	1	4	3
GOTERM	mRNA export from nucleus	32	28	1	3	0	0.7596	1	1	1	0.397	1	7	8
GOTERM	translational initiation	39	33	3	3	0	1	1	2	0	0.8696	1	8	6
GOTERM	translational elongation	95	85	3	5	2	0.6187	1	4	4	0.2029	1	21	25
GOTERM	regulation of translation	64	62	0	1	1	0.8235	1	3	2	0.7142	1	16	14
GOTERM	protein complex assembly	102	96	1	2	3	0.9562	1	5	2	0.9686	1	24	17
GOTERM	protein modification process	148	138	0	6	4	0.7026	1	7	6	0.3369	1	35	37
GOTERM	protein amino acid ADP-ribosylation	22	20	0	0	2	0.638	1	1	1	0.9082	1	5	3
GOTERM	protein amino acid glycosylation	67	64	1	0	2	0.9639	1	3	1	0.0933	1	16	21
GOTERM	protein amino acid N-linked glycosylation	15	15	0	0	0	1	1	1	0	0.5368	1	4	4
GOTERM	GPI anchor biosynthetic process	21	19	0	1	1	0.2458	1	1	2	0.3383	1	5	6
GOTERM	proteolysis	434	357	15	11	51	0.3171	1	18	20	0.7784	1	89	83
GOTERM	membrane protein ectodomain proteolysis	14	14	0	0	0	1	1	1	0	0.7172	1	4	3
GOTERM	cellular amino acid metabolic process	40	37	0	2	1	0.2784	1	2	3	0.9248	1	9	6
GOTERM	glutamine metabolic process	15	14	0	1	0	1	1	1	0	0.4828	1	4	4
GOTERM	catecholamine metabolic process	10	5	2	2	1	1	1	0	0	0.7657	1	1	1
GOTERM	protein import into nucleus	27	26	1	0	0	0.7406	1	1	1	0.6595	1	7	6
GOTERM	NLS-bearing substrate import into nucleus	13	13	0	0	0	1	1	1	0	0.9778	1	3	1
GOTERM	protein targeting to membrane	12	12	0	0	0	1	1	1	0	0.1598	0.98803	3	5
GOTERM	protein targeting to mitochondrion	25	23	1	1	0	1	1	1	0	0.7206	1	6	5
GOTERM	lipid metabolic process	211	197	1	6	7	0.7741	1	10	8	0.2285	1	49	54
GOTERM	fatty acid metabolic process	74	70	0	1	3	0.8681	1	4	2	0.7063	1	18	16
GOTERM	fatty acid beta-oxidation	20	20	0	0	0	0.6384	1	1	1	0.5815	1	5	5
GOTERM	acyl-CoA metabolic process	14	12	0	1	1	1	1	1	0	0.8334	1	3	2
GOTERM	triglyceride metabolic process	24	22	0	0	2	0.3007	1	1	2	0.4871	1	6	6
GOTERM	phosphatidylcholine biosynthetic process	14	11	2	1	0	1	1	1	0	0.8033	1	3	2
GOTERM	sphingolipid metabolic process	18	17	1	0	0	0.5855	1	1	1	0.6531	1	4	4
GOTERM	ceramide metabolic process	12	12	0	0	0	1	1	1	0	0.967	1	3	1
GOTERM	prostaglandin metabolic process	9	9	0	0	0	1	1	0	0	1	1	2	0
GOTERM	steroid biosynthetic process	33	29	1	1	2	1	1	1	0	0.0848	0.96508	7	11
GOTERM	one-carbon metabolic process	30	26	2	1	1	0.7387	1	1	1	0.1822	1	7	9
GOTERM	xenobiotic metabolic process	19	15	1	0	3	0.5378	1	1	1	0.1503	0.998538	4	6
GOTERM	nitrogen compound metabolic process	17	15	0	0	2	0.539	1	1	1	0.5454	1	4	4
GOTERM	nitric oxide biosynthetic process	11	11	0	0	0	1	1	1	0	0.549	1	3	3
GOTERM	transport	534	447	19	31	37	0.5557	1	22	22	0.6572	1	112	108
GOTERM	ion transport	511	450	7	21	33	0.3035	1	23	25	0.4965	1	113	112
GOTERM	potassium ion transport	154	143	1	3	7	0.976	1	7	3	0.6623	1	36	34
GOTERM	sodium ion transport	129	119	0	5	5	0.7163	1	6	5	0.8729	1	30	25
GOTERM	calcium ion transport	115	109	0	4	2	0.9128	1	5	3	0.551	1	27	27
GOTERM	chloride transport	51	44	0	5	2	0.8945	1	2	1	0.809	1	11	9
GOTERM	copper ion transport	14	11	0	2	1	1	1	1	0	0.9559	1	3	1
GOTERM	water transport	16	14	1	0	1	1	1	1	0	0.9037	1	4	2
GOTERM	neurotransmitter transport	39	34	0	2	3	0.8199	1	2	1	0.4831	1	9	9
GOTERM	mitochondrial transport	11	10	0	1	0	1	1	1	0	0.948	1	3	1
GOTERM	amino acid transport	48	40	2	4	2	0.8747	1	2	1	0.955	1	10	6
GOTERM	lipid transport	70	61	0	1	8	0.9576	1	3	1	0.7975	1	15	13
GOTERM	cellular calcium ion homeostasis	60	53	0	2	5	1	1	3	0	0.8831	1	13	10
GOTERM	cell volume homeostasis	10	10	0	0	0	1	1	1	0	0.2263	1	3	4
GOTERM	regulation of pH	18	16	0	2	0	1	1	1	0	0.5917	1	4	4
GOTERM	intracellular protein transport	179	162	3	10	4	0.1783	1	8	11	0.4879	1	41	41
GOTERM	exocytosis	49	46	2	1	0	0.9003	1	2	1	0.1515	1	12	15
GOTERM	ER to Golgi vesicle-mediated transport	41	38	1	1	1	1	1	2	0	0.4828	1	10	10
GOTERM	retrograde vesicle-mediated transport, Golgi to ER	21	21	0	0	0	1	1	1	0	0.6367	1	5	5
GOTERM	intra-Golgi vesicle-mediated transport	16	16	0	0	0	0.5652	1	1	1	0.5943	1	4	4
GOTERM	post-Golgi vesicle-mediated transport	40	38	1	1	0	0.298	1	2	3	0.4881	1	10	10
GOTERM	endocytosis	103	94	2	5	2	0.6999	1	5	4	0.6765	1	24	22
GOTERM	receptor-mediated endocytosis	41	39	1	0	1	0.5852	1	2	2	0.5237	1	10	10
GOTERM	vesicle docking during exocytosis	19	19	0	0	0	0.621	1	1	1	0.7344	1	5	4
GOTERM	phagocytosis	25	25	0	0	0	0.7215	1	1	1	0.2716	1	6	8
GOTERM	nucleocytoplasmic transport	17	17	0	0	0	0.5763	1	1	1	0.4183	1	4	5
GOTERM	autophagy	36	33	2	1	0	0.497	1	2	2	0.5958	1	8	8
GOTERM	apoptosis	455	422	8	14	11	0.6185	1	21	20	0.1251	1	106	115
GOTERM	cellular component movement	101	94	0	4	3	0.6953	1	5	4	0.1648	1	24	28
GOTERM	chemotaxis	125	92	3	5	25	0.4862	1	5	5	0.5312	1	23	23
GOTERM	muscle contraction	99	93	0	3	3	0.6928	1	5	4	0.7425	1	23	21
GOTERM	regulation of muscle contraction	12	12	0	0	0	1	1	1	0	0.6003	1	3	3
GOTERM	smooth muscle contraction	14	14	0	0	0	1	1	1	0	0.4836	1	4	4
GOTERM	striated muscle contraction	11	10	0	1	0	1	1	1	0	0.4764	1	3	3
GOTERM	cellular membrane fusion	22	22	0	0	0	0.681	1	1	1	0.6814	1	6	5
GOTERM	response to stress	121	108	9	3	1	0.9728	1	5	2	0.9274	1	27	21
GOTERM	defense response	75	63	0	2	10	0.8326	1	3	2	0.6339	1	16	15
GOTERM	inflammatory response	228	196	5	5	22	0.5207	1	10	10	0.5254	1	49	49
GOTERM	immune response	441	322	44	9	66	0.8879	1	16	12	0.6822	1	81	77
GOTERM	complement activation	11	10	0	0	1	1	1	1	0	1	1	3	0
GOTERM	complement activation, alternative pathway	15	11	1	2	1	0.4309	1	1	1	0.8097	1	3	2
GOTERM	cellular defense response	60	48	3	3	6	0.918	1	2	1	0.9748	1	12	7
GOTERM	response to DNA damage stimulus	83	76	2	5	0	0.7394	1	4	3	0.4358	1	19	20
GOTERM	response to oxidative stress	103	99	0	1	3	0.5584	1	5	5	0.8317	1	25	21
GOTERM	ER overload response	9	9	0	0	0	1	1	0	0	1	1	2	0
GOTERM	response to unfolded protein	51	48	1	0	2	0.9146	1	2	1	0.9449	1	12	8
GOTERM	telomere maintenance via telomerase	10	9	0	1	0	1	1	0	0	0.9299	1	2	1
GOTERM	negative regulation of microtubule depolymerization	14	11	0	3	0	0.4311	1	1	1	0.8025	1	3	2
GOTERM	endoplasmic reticulum organization	11	11	0	0	0	1	1	1	0	1	1	3	0
GOTERM	Golgi organization	19	19	0	0	0	1	1	1	0	0.7407	1	5	4
GOTERM	peroxisome organization	17	16	0	1	0	0.5637	1	1	1	0.3663	1	4	5
GOTERM	lysosome organization	22	22	0	0	0	0.6745	1	1	1	0.4827	1	6	6
GOTERM	cell cycle arrest	104	102	0	2	0	0.764	1	5	4	0.9539	1	26	19
GOTERM	chromosome segregation	44	43	0	1	0	0.3633	1	2	3	0.7858	1	11	9
GOTERM	mitosis	192	179	1	5	7	0.1819	1	9	12	0.81	1	45	40
GOTERM	meiosis	58	53	0	3	2	0.759	1	3	2	0.7088	1	13	12
GOTERM	reciprocal meiotic recombination	22	22	0	0	0	1	1	1	0	0.6691	1	6	5
GOTERM	male meiosis	12	11	0	1	0	1	1	1	0	0.8042	1	3	2
GOTERM	cell communication	94	86	4	1	3	0.6283	1	4	4	0.4909	1	22	22
GOTERM	cell adhesion	535	431	7	20	77	0.5861	1	22	21	0.1555	1	108	116
GOTERM	homophilic cell adhesion	139	83	1	5	50	0.7967	1	4	3	0.9175	1	21	16
GOTERM	heterophilic cell-cell adhesion	21	18	1	1	1	0.6047	1	1	1	0.4812	1	5	5
GOTERM	leukocyte cell-cell adhesion	27	21	1	3	2	0.6564	1	1	1	0.1296	1	5	8
GOTERM	negative regulation of cell adhesion	23	23	0	0	0	0.693	1	1	1	0.9508	1	6	3
GOTERM	establishment or maintenance of cell polarity	18	18	0	0	0	1	1	1	0	0.8661	1	5	3
GOTERM	signal transduction	1921	1419	77	71	354	0.4468	1	71	71	0.4646	1	355	348
GOTERM	cell surface receptor linked signaling pathway	164	154	0	3	7	0.6618	1	8	7	0.5583	1	39	38
GOTERM	transmembrane receptor protein tyrosine kinase signaling pathway	71	70	0	0	1	0.6861	1	4	3	0.0497	0.961224	18	24
GOTERM	epidermal growth factor receptor signaling pathway	27	25	1	1	0	0.7273	1	1	1	0.6219	1	6	6
GOTERM	transforming growth factor beta receptor signaling pathway	54	49	0	4	1	0.7145	1	2	2	0.5868	1	12	12
GOTERM	G-protein coupled receptor protein signaling pathway	948	595	66	28	259	0.6532	1	30	28	0.8673	1	149	137
GOTERM	G-protein signaling, coupled to cyclic nucleotide second messenger	39	39	0	0	0	1	1	2	0	0.2552	1	10	12
GOTERM	G-protein signaling, coupled to cAMP nucleotide second messenger	23	21	1	1	0	1	1	1	0	0.6355	1	5	5
GOTERM	activation of adenylate cyclase activity by G-protein signaling pathway	36	36	0	0	0	0.541	1	2	2	0.7077	1	9	8
GOTERM	activation of adenylate cyclase activity	24	23	0	1	0	1	1	1	0	0.3382	1	6	7
GOTERM	negative regulation of adenylate cyclase activity	19	19	0	0	0	0.6191	1	1	1	0.5327	1	5	5
GOTERM	activation of phospholipase C activity by G-protein coupled receptor protein signaling pathway coupled to IP3 second messenger	29	27	0	1	1	0.4034	1	1	2	0.2128	1	7	9
GOTERM	activation of phospholipase C activity	18	17	0	1	0	0.5812	1	1	1	0.4316	1	4	5
GOTERM	activation of protein kinase C activity by G-protein coupled receptor protein signaling pathway	34	33	0	1	0	0.4974	1	2	2	0.8724	1	8	6
GOTERM	gamma-aminobutyric acid signaling pathway	20	18	0	2	0	0.6048	1	1	1	0.6946	1	5	4
GOTERM	glutamate signaling pathway	12	11	0	1	0	1	1	1	0	0.9577	1	3	1
GOTERM	Notch signaling pathway	42	42	0	0	0	0.6352	1	2	2	0.632	1	11	10
GOTERM	Wnt receptor signaling pathway, calcium modulating pathway	21	19	0	0	2	1	1	1	0	0.8895	1	5	3
GOTERM	smoothened signaling pathway	14	14	0	0	0	1	1	1	0	0.9001	1	4	2
GOTERM	integrin-mediated signaling pathway	57	54	0	1	2	0.9389	1	3	1	0.8936	1	14	10
GOTERM	intracellular signaling cascade	300	281	3	12	4	0.2369	1	14	17	0.0391	0.952184	70	83
GOTERM	protein kinase cascade	92	85	1	5	1	0.8075	1	4	3	0.6605	1	21	20
GOTERM	I-kappaB kinase/NF-kappaB cascade	38	33	0	5	0	0.2276	1	2	3	0.4411	1	8	9
GOTERM	activation of NF-kappaB-inducing kinase activity	13	11	0	2	0	1	1	1	0	0.8026	1	3	2
GOTERM	I-kappaB phosphorylation	11	9	0	2	0	0.3725	1	0	1	0.7015	1	2	2
GOTERM	activation of JUN kinase activity	25	25	0	0	0	0.7239	1	1	1	0.7838	1	6	5
GOTERM	JAK-STAT cascade	27	25	0	0	2	0.7219	1	1	1	0.6226	1	6	6
GOTERM	small GTPase mediated signal transduction	202	186	5	9	2	0.9594	1	9	5	0.4877	1	47	47
GOTERM	Ras protein signal transduction	67	65	0	0	2	0.6353	1	3	3	0.0402	0.975152	16	23
GOTERM	Rho protein signal transduction	35	33	0	2	0	0.8162	1	2	1	0.864	1	8	6
GOTERM	cell-cell signaling	243	214	1	11	17	0.9142	1	11	7	0.5424	1	54	53
GOTERM	synaptic transmission	166	150	1	4	11	0.7636	1	8	6	0.7665	1	38	34
GOTERM	neurotransmitter secretion	21	19	0	1	1	1	1	1	0	0.7327	1	5	4
GOTERM	multicellular organismal development	904	770	19	45	70	0.5419	1	39	38	0.6878	1	193	185
GOTERM	germ cell development	22	21	1	0	0	0.6628	1	1	1	0.807	1	5	4
GOTERM	spermatogenesis	269	227	18	16	8	0.6994	1	11	10	0.6172	1	57	55
GOTERM	spermatid development	35	34	1	0	0	0.8225	1	2	1	0.6416	1	9	8
GOTERM	single fertilization	31	27	3	1	0	0.3902	1	1	2	0.9345	1	7	4
GOTERM	binding of sperm to zona pellucida	15	15	0	0	0	1	1	1	0	0.7652	1	4	3
GOTERM	determination of left/right symmetry	34	32	1	1	0	0.8043	1	2	1	0.5687	1	8	8
GOTERM	gastrulation	16	14	2	0	0	1	1	1	0	0.716	1	4	3
GOTERM	pattern specification process	45	41	0	2	2	0.8818	1	2	1	0.7314	1	10	9
GOTERM	ectoderm development	12	10	0	1	1	1	1	1	0	0.4776	1	3	3
GOTERM	nervous system development	376	336	3	17	20	0.6077	1	17	16	0.3433	1	84	87
GOTERM	neuroblast proliferation	14	14	0	0	0	1	1	1	0	0.9808	1	4	1
GOTERM	axonogenesis	60	57	0	3	0	0.7833	1	3	2	0.3446	1	14	16
GOTERM	axon guidance	70	64	0	6	0	0.8386	1	3	2	0.999	0.999105	16	7
GOTERM	axonal fasciculation	10	10	0	0	0	1	1	1	0	0.7615	1	3	2
GOTERM	synapse assembly	31	21	0	1	9	1	1	1	0	0.2535	1	5	7
GOTERM	central nervous system development	99	93	0	6	0	0.9909	1	5	1	0.4661	1	23	24
GOTERM	peripheral nervous system development	25	25	0	0	0	0.7155	1	1	1	0.7854	1	6	5
GOTERM	endoderm development	11	11	0	0	0	1	1	1	0	0.9582	1	3	1
GOTERM	mesoderm development	26	23	0	2	1	0.3144	1	1	2	0.5231	1	6	6
GOTERM	adult heart development	10	9	0	0	1	1	1	0	0	0.6957	1	2	2
GOTERM	muscle organ development	93	83	1	7	2	1	1	4	0	0.6196	1	21	20
GOTERM	skeletal muscle tissue development	33	28	0	2	3	1	1	1	0	0.247	1	7	9
GOTERM	myoblast fusion	11	11	0	0	0	1	1	1	0	0.1173	1	3	5
GOTERM	neuromuscular junction development	15	15	0	0	0	0.5405	1	1	1	0.5285	1	4	4
GOTERM	sex differentiation	24	19	0	4	1	0.2501	1	1	2	0.0826	0.960039	5	8
GOTERM	aging	61	59	0	2	0	0.7992	1	3	2	0.293	1	15	17
GOTERM	cell aging	27	26	0	1	0	0.3786	1	1	2	0.8199	1	7	5
GOTERM	response to nutrient	62	60	1	1	0	0.8098	1	3	2	0.7681	1	15	13
GOTERM	respiratory gaseous exchange	29	26	2	1	0	0.7362	1	1	1	0.8124	1	7	5
GOTERM	body fluid secretion	10	9	1	0	0	1	1	0	0	0.7019	1	2	2
GOTERM	lactation	21	19	0	1	1	0.2468	1	1	2	0.1801	1	5	7
GOTERM	sensory perception	14	13	0	1	0	1	1	1	0	0.6684	1	3	3
GOTERM	phototransduction	23	21	1	1	0	0.6527	1	1	1	0.2529	1	5	7
GOTERM	learning or memory	30	26	0	4	0	1	1	1	0	0.9211	1	7	4
GOTERM	learning	24	24	0	0	0	1	1	1	0	0.2351	1	6	8
GOTERM	memory	25	25	0	0	0	0.7248	1	1	1	0.441	1	6	7
GOTERM	long-term memory	12	12	0	0	0	1	1	1	0	0.8385	1	3	2
GOTERM	locomotory behavior	56	54	0	1	1	0.5136	1	3	3	0.11	1	14	18
GOTERM	adult walking behavior	21	21	0	0	0	0.6574	1	1	1	0.4356	1	5	6
GOTERM	feeding behavior	25	24	0	1	0	0.7146	1	1	1	0.7496	1	6	5
GOTERM	chemokine activity	47	25	2	0	20	0.7195	1	1	1	0.2789	1	6	8
GOTERM	beta-catenin binding	37	32	0	4	1	1	1	2	0	0.9279	1	8	5
GOTERM	blood circulation	47	46	0	0	1	0.675	1	2	2	0.4832	1	12	12
GOTERM	regulation of heart contraction	31	30	0	1	0	1	1	2	0	0.7998	1	8	6
GOTERM	microtubule binding	58	54	0	3	1	0.2827	1	3	4	0.8293	1	14	11
GOTERM	synaptic vesicle	42	40	1	1	0	0.5991	1	2	2	0.412	1	10	11
GOTERM	tRNA processing	62	56	2	2	2	0.768	1	3	2	0.4212	1	14	15
GOTERM	cell recognition	11	11	0	0	0	1	1	1	0	0.804	1	3	2
GOTERM	enzyme activator activity	42	40	0	0	2	0.6	1	2	2	0.5562	1	10	10
GOTERM	glutamate receptor activity	12	12	0	0	0	1	1	1	0	0.9688	1	3	1
GOTERM	voltage-gated potassium channel complex	85	81	0	2	2	0.9867	1	4	1	0.7556	1	20	18
GOTERM	growth factor activity	161	143	4	7	7	0.9339	1	7	4	0.7889	1	36	32
GOTERM	cytoskeletal adaptor activity	14	14	0	0	0	1	1	1	0	0.4789	1	4	4
GOTERM	DNA-dependent ATPase activity	28	26	1	1	0	0.7365	1	1	1	0.4878	1	7	7
GOTERM	transcription factor binding	148	136	0	9	3	0.9677	1	7	3	0.603	1	34	33
GOTERM	translation factor activity, nucleic acid binding	23	20	1	2	0	0.6395	1	1	1	0.5845	1	5	5
GOTERM	NADH dehydrogenase (ubiquinone) activity	44	36	7	1	0	0.5416	1	2	2	0.4111	1	9	10
GOTERM	poly(A) RNA binding	9	9	0	0	0	1	1	0	0	0.405	1	2	3
GOTERM	drug binding	43	41	1	1	0	0.6204	1	2	2	0.9144	1	10	7
GOTERM	sulfotransferase activity	35	33	0	1	1	0.8155	1	2	1	0.4456	1	8	9
GOTERM	biological_process	630	510	45	40	35	0.8954	1	26	20	0.4058	1	128	129
GOTERM	negative regulation of DNA replication	17	16	0	1	0	1	1	1	0	0.9393	1	4	2
GOTERM	methyltransferase activity	117	110	5	1	1	0.4799	1	6	6	0.4011	1	28	29
GOTERM	neuropeptide receptor activity	11	11	0	0	0	1	1	1	0	0.8042	1	3	2
GOTERM	metalloendopeptidase inhibitor activity	10	9	0	1	0	1	1	0	0	0.4021	1	2	3
GOTERM	phosphatidate phosphatase activity	11	11	0	0	0	1	1	1	0	0.8015	1	3	2
GOTERM	ferric iron binding	11	9	1	1	0	0.0075	1	0	3	0.0111	0.743156	2	6
GOTERM	heparin binding	111	102	2	1	6	0.7592	1	5	4	0.7551	1	26	23
GOTERM	cholesterol metabolic process	57	51	0	2	4	0.4743	1	3	3	0.7605	1	13	11
GOTERM	cell death	116	109	2	5	0	0.4621	1	5	6	0.0844	1	27	34
GOTERM	peptidase activity	490	408	20	15	47	0.4701	1	20	21	0.4417	1	102	103
GOTERM	cysteine-type peptidase activity	83	68	8	7	0	0.8628	1	3	2	0.655	1	17	16
GOTERM	metalloexopeptidase activity	12	11	0	1	0	0.4344	1	1	1	0.2923	1	3	4
GOTERM	serine-type peptidase activity	53	44	2	0	7	0.8961	1	2	1	0.4194	1	11	12
GOTERM	dipeptidyl-peptidase activity	11	11	0	0	0	1	1	1	0	0.5538	1	3	3
GOTERM	oligosaccharyltransferase complex	10	9	0	1	0	1	1	0	0	0.7038	1	2	2
GOTERM	cell proliferation	294	266	6	12	10	0.5833	1	13	13	0.0142	0.917539	67	82
GOTERM	positive regulation of cell proliferation	278	265	1	8	4	0.8604	1	13	10	0.7366	1	66	62
GOTERM	negative regulation of cell proliferation	272	257	2	7	6	0.7466	1	13	11	0.6383	1	64	62
GOTERM	insulin receptor signaling pathway	35	34	0	1	0	0.5174	1	2	2	0.8865	1	9	6
GOTERM	lipid binding	116	103	1	3	9	0.9717	1	5	2	0.772	1	26	23
GOTERM	isoprenoid biosynthetic process	14	13	0	0	1	1	1	1	0	0.4197	1	3	4
GOTERM	integrin complex	28	26	0	0	2	0.7303	1	1	1	0.8157	1	7	5
GOTERM	associative learning	13	13	0	0	0	1	1	1	0	0.9733	1	3	1
GOTERM	structural constituent of muscle	42	39	0	1	2	0.8667	1	2	1	0.2595	1	10	12
GOTERM	cation transmembrane transporter activity	19	19	0	0	0	0.6179	1	1	1	0.5307	1	5	5
GOTERM	endosome to lysosome transport	14	13	1	0	0	1	1	1	0	0.4159	1	3	4
GOTERM	adult locomotory behavior	28	27	1	0	0	1	1	1	0	0.8437	1	7	5
GOTERM	RNA polymerase II carboxy-terminal domain kinase activity	12	11	1	0	0	1	1	1	0	0.9604	1	3	1
GOTERM	sialyltransferase activity	14	14	0	0	0	1	1	1	0	0.9825	1	4	1
GOTERM	acetylglucosaminyltransferase activity	10	8	1	1	0	1	1	0	0	0.9004	1	2	1
GOTERM	galactosyltransferase activity	24	23	1	0	0	0.6866	1	1	1	0.1912	1	6	8
GOTERM	RNA splicing	265	241	8	11	5	0.923	1	12	8	0.9597	1	60	49
GOTERM	3'-5' exonuclease activity	14	14	0	0	0	1	1	1	0	0.4814	1	4	4
GOTERM	taste receptor activity	14	10	0	0	4	1	1	1	0	1	1	3	0
GOTERM	Ran GTPase binding	11	10	1	0	0	1	1	1	0	0.2191	1	3	4
GOTERM	visual learning	25	24	0	1	0	0.7156	1	1	1	0.3905	1	6	7
GOTERM	epidermis development	82	69	1	3	9	0.9707	1	3	1	0.857	1	17	14
GOTERM	protein transporter activity	73	68	3	2	0	0.6632	1	3	3	0.2299	1	17	20
GOTERM	protein phosphatase type 2A regulator activity	17	15	0	2	0	1	1	1	0	0.532	1	4	4
GOTERM	lipid biosynthetic process	25	21	1	3	0	0.6574	1	1	1	0.8103	1	5	4
GOTERM	induction of apoptosis via death domain receptors	14	13	0	1	0	1	1	1	0	0.8731	1	3	2
GOTERM	DNA damage response, signal transduction resulting in induction of apoptosis	16	15	0	1	0	0.5415	1	1	1	0.7648	1	4	3
GOTERM	phospholipid biosynthetic process	49	46	2	1	0	0.9098	1	2	1	0.9172	1	12	8
GOTERM	caspase activator activity	15	15	0	0	0	1	1	1	0	0.9234	1	4	2
GOTERM	nucleotide metabolic process	26	26	0	0	0	1	1	1	0	0.6638	1	7	6
GOTERM	response to pH	11	9	0	2	0	1	1	0	0	0.9243	1	2	1
GOTERM	protein secretion	16	16	0	0	0	0.5479	1	1	1	0.8034	1	4	3
GOTERM	oligosaccharide biosynthetic process	9	9	0	0	0	0.3727	1	0	1	0.0488	1	2	5
GOTERM	response to radiation	17	16	0	1	0	1	1	1	0	0.8036	1	4	3
GOTERM	response to heat	45	43	0	0	2	0.6421	1	2	2	0.6562	1	11	10
GOTERM	response to cold	20	18	0	2	0	0.6152	1	1	1	0.483	1	5	5
GOTERM	response to UV	30	28	1	1	0	0.7671	1	1	1	0.5699	1	7	7
GOTERM	microtubule-based flagellum	15	14	0	1	0	1	1	1	0	0.7205	1	4	3
GOTERM	fertilization	18	17	0	1	0	1	1	1	0	0.6537	1	4	4
GOTERM	response to biotic stimulus	14	11	1	1	1	1	1	1	0	0.5568	1	3	3
GOTERM	response to wounding	52	48	1	1	2	0.9178	1	2	1	0.936	1	12	8
GOTERM	response to mechanical stimulus	30	30	0	0	0	1	1	2	0	0.6534	1	8	7
GOTERM	response to virus	116	98	2	2	14	0.877	1	5	3	0.8181	1	25	21
GOTERM	response to bacterium	12	12	0	0	0	1	1	1	0	0.6149	1	3	3
GOTERM	UV protection	10	10	0	0	0	1	1	1	0	1	1	3	0
GOTERM	anatomical structure morphogenesis	103	96	2	4	1	0.5234	1	5	5	0.1969	1	24	28
GOTERM	response to hormone stimulus	39	38	1	0	0	0.8564	1	2	1	0.9751	1	10	5
GOTERM	response to glucose stimulus	42	42	0	0	0	0.8804	1	2	1	0.9259	1	11	7
GOTERM	embryonic pattern specification	13	10	1	2	0	1	1	1	0	0.9463	1	3	1
GOTERM	organ morphogenesis	120	111	0	7	2	0.8075	1	6	4	0.6838	1	28	26
GOTERM	tissue development	11	11	0	0	0	1	1	1	0	0.7943	1	3	2
GOTERM	external side of plasma membrane	121	110	1	5	5	0.9755	1	6	2	0.8653	1	28	23
GOTERM	internal side of plasma membrane	16	13	0	3	0	1	1	1	0	0.9777	1	3	1
GOTERM	basal plasma membrane	19	18	0	1	0	1	1	1	0	0.4775	1	5	5
GOTERM	anterior/posterior pattern formation	81	54	0	1	26	0.5133	1	3	3	0.6111	1	14	13
GOTERM	dorsal/ventral pattern formation	29	28	1	0	0	0.7608	1	1	1	0.5742	1	7	7
GOTERM	proximal/distal pattern formation	23	18	0	0	5	0.6041	1	1	1	0.4885	1	5	5
GOTERM	regulation of signal transduction	23	16	4	3	0	0.5542	1	1	1	0.1869	1	4	6
GOTERM	pseudouridine synthase activity	14	13	0	1	0	1	1	1	0	0.9757	1	3	1
GOTERM	glial cell differentiation	12	11	0	1	0	1	1	1	0	0.9566	1	3	1
GOTERM	endosome membrane	74	67	0	6	1	0.9671	1	3	1	0.9378	1	17	12
GOTERM	response to organic substance	36	33	0	3	0	0.81	1	2	1	0.4482	1	8	9
GOTERM	response to inorganic substance	16	15	0	1	0	1	1	1	0	0.7662	1	4	3
GOTERM	response to zinc ion	16	16	0	0	0	1	1	1	0	0.5972	1	4	4
GOTERM	senescence	14	14	0	0	0	1	1	1	0	0.4718	1	4	4
GOTERM	FMN binding	12	11	1	0	0	1	1	1	0	0.116	1	3	5
GOTERM	response to ionizing radiation	30	29	0	1	0	0.7748	1	1	1	0.6084	1	7	7
GOTERM	response to organic nitrogen	26	26	0	0	0	0.7385	1	1	1	0.6589	1	7	6
GOTERM	response to gamma radiation	21	21	0	0	0	0.6622	1	1	1	0.9231	1	5	3
GOTERM	regulation of gene expression	34	33	0	1	0	0.8157	1	2	1	0.9787	1	8	4
GOTERM	regulation of gene-specific transcription from RNA polymerase II promoter	9	9	0	0	0	1	1	0	0	0.9256	1	2	1
GOTERM	positive regulation of gene-specific transcription from RNA polymerase II promoter	61	57	0	4	0	0.7854	1	3	2	0.5867	1	14	14
GOTERM	negative regulation of gene-specific transcription from RNA polymerase II promoter	43	40	0	3	0	0.5962	1	2	2	0.286	1	10	12
GOTERM	positive regulation vascular endothelial growth factor production	10	9	0	1	0	1	1	0	0	1	1	2	0
GOTERM	positive regulation of gene expression	27	25	0	2	0	1	1	1	0	0.9665	1	6	3
GOTERM	negative regulation of gene expression	11	11	0	0	0	1	1	1	0	0.5499	1	3	3
GOTERM	positive regulation of epithelial to mesenchymal transition	9	9	0	0	0	1	1	0	0	0.7032	1	2	2
GOTERM	positive regulation of macrophage derived foam cell differentiation	13	13	0	0	0	1	1	1	0	0.6735	1	3	3
GOTERM	positive regulation of cell-substrate adhesion	16	16	0	0	0	0.5542	1	1	1	0.8062	1	4	3
GOTERM	promoter binding	74	69	0	5	0	0.6798	1	3	3	0.4669	1	17	18
GOTERM	positive regulation of pathway-restricted SMAD protein phosphorylation	16	16	0	0	0	0.562	1	1	1	0.9374	1	4	2
GOTERM	endomembrane system	76	73	0	1	2	0.5031	1	4	4	0.0472	0.965001	18	25
GOTERM	oligodendrocyte development	13	13	0	0	0	1	1	1	0	0.9733	1	3	1
GOTERM	neural crest cell development	10	10	0	0	0	1	1	1	0	1	1	3	0
GOTERM	positive regulation of phosphoinositide 3-kinase cascade	12	12	0	0	0	1	1	1	0	0.6114	1	3	3
GOTERM	postsynaptic density	73	72	0	1	0	0.9758	1	4	1	0.5477	1	18	18
GOTERM	response to organic cyclic substance	73	71	0	2	0	0.6953	1	4	3	0.0337	1	18	25
GOTERM	glucuronosyltransferase activity	23	12	1	0	10	1	1	1	0	0.6015	1	3	3
GOTERM	coreceptor activity	17	15	0	1	1	0.5385	1	1	1	0.9196	1	4	2
GOTERM	protein transport	406	373	11	13	9	0.9664	1	19	12	0.8147	1	93	86
GOTERM	protein disulfide oxidoreductase activity	15	12	1	2	0	1	1	1	0	0.9664	1	3	1
GOTERM	hydrogen ion transmembrane transporter activity	21	18	3	0	0	0.6026	1	1	1	0.2887	1	5	6
GOTERM	amino acid transmembrane transporter activity	28	22	2	3	1	1	1	1	0	0.9859	1	6	2
GOTERM	water channel activity	11	8	1	0	2	1	1	0	0	0.8999	1	2	1
GOTERM	channel activity	10	10	0	0	0	1	1	1	0	0.9428	1	3	1
GOTERM	calcium-activated potassium channel activity	14	13	1	0	0	1	1	1	0	0.2066	1	3	5
GOTERM	symporter activity	113	102	1	4	6	0.7515	1	5	4	0.9164	1	26	20
GOTERM	antiporter activity	38	34	0	4	0	1	1	2	0	0.6467	1	9	8
GOTERM	solute:hydrogen antiporter activity	15	11	1	2	1	1	1	1	0	0.2855	1	3	4
GOTERM	P-P-bond-hydrolysis-driven protein transmembrane transporter activity	11	8	2	1	0	1	1	0	0	0.8989	1	2	1
GOTERM	potassium channel regulator activity	23	23	0	0	0	0.6966	1	1	1	0.1985	1	6	8
GOTERM	cholesterol binding	18	16	0	1	1	0.5491	1	1	1	0.8056	1	4	3
GOTERM	actin cytoskeleton	113	106	0	6	1	0.7827	1	5	4	0.0538	0.989318	27	34
GOTERM	microtubule cytoskeleton	33	32	0	1	0	0.8068	1	2	1	0.999	0.999647	8	2
GOTERM	tubulin binding	12	12	0	0	0	1	1	1	0	1	1	3	0
GOTERM	ATPase activity, coupled to transmembrane movement of ions, phosphorylative mechanism	21	19	0	2	0	0.2485	1	1	2	0.5449	1	5	5
GOTERM	oxygen transport	13	8	0	0	5	1	1	0	0	0.9007	1	2	1
GOTERM	phospholipid transport	18	17	0	1	0	1	1	1	0	0.6447	1	4	4
GOTERM	large ribosomal subunit	11	9	1	1	0	1	1	0	0	0.7009	1	2	2
GOTERM	small ribosomal subunit	17	16	0	1	0	1	1	1	0	0.1939	1	4	6
GOTERM	ATP synthesis coupled proton transport	30	25	4	1	0	0.7235	1	1	1	0.7866	1	6	5
GOTERM	membrane	3876	2908	217	125	626	0.8382	1	145	132	0.3735	1	727	700
GOTERM	integral to membrane	4208	2972	274	148	814	0.961	1	149	128	0.6312	1	743	703
GOTERM	cytoplasmic membrane-bounded vesicle	87	86	0	1	0	0.6286	1	4	4	0.0081	0.802713	22	32
GOTERM	lipid catabolic process	93	87	0	1	5	0.2634	1	4	6	0.4204	1	22	23
GOTERM	cellular component organization	15	13	1	1	0	1	1	1	0	0.8705	1	3	2
GOTERM	cellular membrane organization	58	55	1	1	1	0.5176	1	3	3	0.6377	1	14	13
GOTERM	cell growth	44	40	0	3	1	0.8719	1	2	1	0.5534	1	10	10
GOTERM	carbohydrate biosynthetic process	17	16	0	1	0	1	1	1	0	0.9385	1	4	2
GOTERM	Wnt receptor signaling pathway	94	87	1	4	2	0.8097	1	4	3	0.9065	1	22	17
GOTERM	RNA metabolic process	19	19	0	0	0	0.6256	1	1	1	0.7371	1	5	4
GOTERM	vesicle-mediated transport	171	161	3	2	5	0.9115	1	8	5	0.9628	1	40	31
GOTERM	endosome transport	24	21	2	1	0	0.6492	1	1	1	0.9284	1	5	3
GOTERM	antioxidant activity	9	9	0	0	0	1	1	0	0	0.1645	0.98618	2	4
GOTERM	general RNA polymerase II transcription factor activity	22	21	0	1	0	0.6598	1	1	1	0.9791	1	5	2
GOTERM	preassembly of GPI anchor in ER membrane	16	15	0	1	0	0.5368	1	1	1	0.1534	0.99649	4	6
GOTERM	kinase activity	120	109	3	8	0	0.9734	1	5	2	0.726	1	27	25
GOTERM	1-phosphatidylinositol-3-kinase activity	11	11	0	0	0	1	1	1	0	0.8051	1	3	2
GOTERM	phosphorylation	21	20	0	1	0	1	1	1	0	0.5806	1	5	5
GOTERM	apical plasma membrane	153	139	3	6	5	0.5385	1	7	7	0.1678	1	35	40
GOTERM	lateral plasma membrane	15	15	0	0	0	1	1	1	0	0.9159	1	4	2
GOTERM	morphogenesis of embryonic epithelium	11	11	0	0	0	1	1	1	0	1	1	3	0
GOTERM	cell-cell adhesion	67	65	1	0	1	0.8433	1	3	2	0.862	1	16	13
GOTERM	calcium-independent cell-cell adhesion	22	19	0	1	2	1	1	1	0	0.8941	1	5	3
GOTERM	calcium-dependent cell-cell adhesion	24	14	0	0	10	1	1	1	0	0.8971	1	4	2
GOTERM	dendrite development	20	20	0	0	0	1	1	1	0	0.5851	1	5	5
GOTERM	nuclear matrix	61	56	1	3	1	0.5359	1	3	3	0.9605	1	14	9
GOTERM	acetyltransferase activity	13	12	0	1	0	1	1	1	0	0.8418	1	3	2
GOTERM	RNA polymerase II transcription mediator activity	28	26	0	2	0	1	1	1	0	0.9199	1	7	4
GOTERM	myosin complex	41	37	0	0	4	0.8516	1	2	1	0.057	0.949808	9	14
GOTERM	vacuolar proton-transporting V-type ATPase complex	9	9	0	0	0	1	1	0	0	1	1	2	0
GOTERM	cell migration	57	54	1	2	0	1	1	3	0	0.9442	1	14	9
GOTERM	negative regulation of transcription	138	129	1	6	2	0.7804	1	6	5	0.1358	1	32	38
GOTERM	protein processing	18	18	0	0	0	1	1	1	0	0.6974	1	5	4
GOTERM	SWI/SNF complex	15	15	0	0	0	1	1	1	0	0.7696	1	4	3
GOTERM	negative regulation of angiogenesis	25	23	0	2	0	0.3256	1	1	2	0.7203	1	6	5
GOTERM	sarcoplasmic reticulum	21	21	0	0	0	1	1	1	0	0.2652	1	5	7
GOTERM	transcription activator activity	219	203	0	11	5	0.4336	1	10	11	0.3754	1	51	53
GOTERM	specific transcriptional repressor activity	34	31	0	3	0	1	1	2	0	0.3649	1	8	9
GOTERM	histone methylation	12	12	0	0	0	0.4484	1	1	1	0.9656	1	3	1
GOTERM	histone deacetylation	17	15	0	2	0	1	1	1	0	0.9218	1	4	2
GOTERM	histone deubiquitination	11	11	0	0	0	1	1	1	0	0.1113	0.991229	3	5
GOTERM	mediator complex	31	29	0	2	0	0.7721	1	1	1	0.9565	1	7	4
GOTERM	glycine binding	11	9	0	2	0	1	1	0	0	0.9225	1	2	1
GOTERM	amino acid binding	16	15	0	1	0	1	1	1	0	0.5352	1	4	4
GOTERM	nuclear body	16	16	0	0	0	1	1	1	0	0.8012	1	4	3
GOTERM	PML body	33	32	0	1	0	0.8089	1	2	1	0.5702	1	8	8
GOTERM	nuclear speck	114	109	1	4	0	0.8002	1	5	4	0.7261	1	27	25
GOTERM	oxidoreductase activity, acting on the CH-OH group of donors, NAD or NADP as acceptor	10	9	0	1	0	1	1	0	0	0.6961	1	2	2
GOTERM	oxidoreductase activity, acting on paired donors, with incorporation or reduction of molecular oxygen	16	16	0	0	0	1	1	1	0	0.7987	1	4	3
GOTERM	transferase activity	1161	1000	21	47	93	0.5478	1	50	49	0.2134	1	250	256
GOTERM	transferase activity, transferring hexosyl groups	24	20	4	0	0	0.6396	1	1	1	0.7725	1	5	4
GOTERM	phosphotransferase activity, alcohol group as acceptor	20	19	1	0	0	0.6237	1	1	1	0.9688	1	5	2
GOTERM	hydrolase activity, acting on ester bonds	18	18	0	0	0	0.6031	1	1	1	0.8661	1	5	3
GOTERM	hydrolase activity, acting on glycosyl bonds	48	43	2	0	3	0.6415	1	2	2	0.0498	0.997129	11	16
GOTERM	hydrolase activity, acting on acid anhydrides, in phosphorus-containing anhydrides	21	18	2	1	0	1	1	1	0	0.865	1	5	3
GOTERM	isomerase activity	106	97	1	6	2	0.7201	1	5	4	0.8133	1	24	21
GOTERM	ligase activity	304	282	3	10	9	0.1591	1	14	18	0.148	1	71	78
GOTERM	regulation of transforming growth factor beta receptor signaling pathway	13	13	0	0	0	1	1	1	0	0.977	1	3	1
GOTERM	MAP kinase tyrosine/serine/threonine phosphatase activity	13	11	0	2	0	1	1	1	0	0.545	1	3	3
GOTERM	myosin binding	14	14	0	0	0	1	1	1	0	0.4668	1	4	4
GOTERM	peptide hormone binding	20	19	0	1	0	0.6254	1	1	1	0.8918	1	5	3
GOTERM	Rho GTPase binding	10	9	0	1	0	1	1	0	0	0.6982	1	2	2
GOTERM	transcriptional repressor complex	28	26	0	2	0	1	1	1	0	0.9189	1	7	4
GOTERM	Golgi transport complex	10	10	0	0	0	1	1	1	0	0.4743	1	3	3
GOTERM	SH3 domain binding	97	91	1	5	0	0.6751	1	5	4	0.7055	1	23	21
GOTERM	drug metabolic process	15	14	0	0	1	0.0038	1	1	4	0.4813	1	4	4
GOTERM	negative regulation of translation	16	16	0	0	0	0.5715	1	1	1	0.0808	0.987126	4	7
GOTERM	calcium ion-dependent exocytosis	10	9	1	0	0	0.3687	1	0	1	0.1646	0.998616	2	4
GOTERM	regulation of exocytosis	11	11	0	0	0	0.4291	1	1	1	0.1098	0.985146	3	5
GOTERM	peptidyl-serine phosphorylation	27	26	0	1	0	1	1	1	0	0.9743	1	7	3
GOTERM	peptidyl-threonine phosphorylation	18	17	0	1	0	0.5822	1	1	1	0.6469	1	4	4
GOTERM	peptidyl-tyrosine phosphorylation	32	31	0	1	0	0.7972	1	2	1	0.2276	1	8	10
GOTERM	peptide cross-linking	20	17	0	0	3	0.5768	1	1	1	0.4175	1	4	5
GOTERM	protein amino acid N-linked glycosylation via asparagine	10	9	0	1	0	1	1	0	0	0.9244	1	2	1
GOTERM	guanyl nucleotide binding	18	16	0	0	2	1	1	1	0	0.5947	1	4	4
GOTERM	viral genome replication	13	11	0	1	1	1	1	1	0	0.9567	1	3	1
GOTERM	regulation of lipid metabolic process	11	11	0	0	0	1	1	1	0	0.9573	1	3	1
GOTERM	cytokine-mediated signaling pathway	48	44	0	1	3	0.8947	1	2	1	0.8883	1	11	8
GOTERM	pyridine nucleotide biosynthetic process	12	12	0	0	0	1	1	1	0	0.9681	1	3	1
GOTERM	triglyceride biosynthetic process	9	9	0	0	0	1	1	0	0	1	1	2	0
GOTERM	NAD metabolic process	15	15	0	0	0	1	1	1	0	0.5428	1	4	4
GOTERM	synaptosome	80	76	1	3	0	0.9001	1	4	2	0.7328	1	19	17
GOTERM	calcium-mediated signaling	32	31	0	1	0	0.7913	1	2	1	0.8241	1	8	6
GOTERM	stem cell maintenance	11	11	0	0	0	1	1	1	0	0.283	1	3	4
GOTERM	cytolysis	19	18	0	0	1	0.6114	1	1	1	0.8681	1	5	3
GOTERM	retinol binding	12	11	0	0	1	1	1	1	0	0.7989	1	3	2
GOTERM	rRNA binding	24	21	0	3	0	1	1	1	0	0.8022	1	5	4
GOTERM	flagellum	19	19	0	0	0	1	1	1	0	0.9694	1	5	2
GOTERM	extrinsic to membrane	33	31	0	2	0	1	1	2	0	0.3657	1	8	9
GOTERM	enzyme binding	111	108	0	2	1	0.6336	1	5	5	0.8379	1	27	23
GOTERM	protein phosphatase binding	24	24	0	0	0	0.7035	1	1	1	0.7476	1	6	5
GOTERM	protein domain specific binding	96	89	0	7	0	0.6588	1	4	4	0.2812	1	22	25
GOTERM	lipid storage	13	12	0	0	1	1	1	1	0	0.9674	1	3	1
GOTERM	cytokine binding	10	10	0	0	0	1	1	1	0	0.4748	1	3	3
GOTERM	cerebellum development	11	11	0	0	0	1	1	1	0	0.956	1	3	1
GOTERM	neural tube development	11	11	0	0	0	1	1	1	0	0.8103	1	3	2
GOTERM	pituitary gland development	17	16	0	1	0	1	1	1	0	0.8056	1	4	3
GOTERM	neurogenesis	20	19	1	0	0	1	1	1	0	0.7355	1	5	4
GOTERM	cytosolic small ribosomal subunit	38	35	1	2	0	0.8377	1	2	1	0.074	0.952783	9	13
GOTERM	substrate-specific transmembrane transporter activity	15	13	0	0	2	1	1	1	0	0.666	1	3	3
GOTERM	metal ion transport	20	19	0	1	0	0.2442	1	1	2	0.1734	1	5	7
GOTERM	myofibril	15	14	0	0	1	1	1	1	0	0.8953	1	4	2
GOTERM	sarcomere	29	28	0	0	1	1	1	1	0	0.135	1	7	10
GOTERM	Z disc	45	43	0	2	0	0.886	1	2	1	0.7799	1	11	9
GOTERM	actin cytoskeleton organization	119	104	7	8	0	0.593	1	5	5	0.2752	1	26	29
GOTERM	actin filament polymerization	11	9	0	2	0	0.3793	1	0	1	0.7039	1	2	2
GOTERM	actin filament-based movement	15	14	0	1	0	1	1	1	0	0.8993	1	4	2
GOTERM	cell junction	383	350	4	17	12	0.8396	1	18	14	0.5264	1	88	87
GOTERM	desmosome	20	17	0	0	3	1	1	1	0	0.6395	1	4	4
GOTERM	insulin secretion	23	22	0	1	0	0.676	1	1	1	0.9852	1	6	2
GOTERM	hemopoiesis	52	50	0	2	0	0.9213	1	3	1	0.7331	1	13	11
GOTERM	regulation of endocytosis	15	15	0	0	0	1	1	1	0	0.9184	1	4	2
GOTERM	regulation of Wnt receptor signaling pathway	10	10	0	0	0	1	1	1	0	1	1	3	0
GOTERM	membrane coat	24	24	0	0	0	1	1	1	0	0.9917	1	6	2
GOTERM	COPI vesicle coat	11	11	0	0	0	1	1	1	0	0.9542	1	3	1
GOTERM	clathrin adaptor complex	20	19	0	1	0	0.2449	1	1	2	0.8892	1	5	3
GOTERM	transport vesicle	38	36	0	2	0	1	1	2	0	0.4089	1	9	10
GOTERM	clathrin-coated vesicle	18	18	0	0	0	1	1	1	0	0.8609	1	5	3
GOTERM	endocytic vesicle	27	26	0	1	0	0.3778	1	1	2	0.9204	1	7	4
GOTERM	trans-Golgi network transport vesicle	10	9	0	1	0	1	1	0	0	1	1	2	0
GOTERM	secretory granule	47	44	0	2	1	0.3735	1	2	3	0.1056	1	11	15
GOTERM	manganese ion binding	26	25	0	1	0	0.7276	1	1	1	0.7885	1	6	5
GOTERM	cell differentiation	485	430	10	24	21	0.6641	1	22	20	0.8262	1	108	99
GOTERM	regulation of cell adhesion	22	21	0	0	1	0.6635	1	1	1	0.9171	1	5	3
GOTERM	receptor signaling complex scaffold activity	13	12	0	0	1	1	1	1	0	0.8402	1	3	2
GOTERM	PDZ domain binding	44	41	0	3	0	0.6169	1	2	2	0.4482	1	10	11
GOTERM	platelet activation	26	22	0	1	3	1	1	1	0	0.4849	1	6	6
GOTERM	low-density lipoprotein binding	13	13	0	0	0	1	1	1	0	0.975	1	3	1
GOTERM	integral to Golgi membrane	45	45	0	0	0	0.6708	1	2	2	0.994	1	11	5
GOTERM	B cell differentiation	34	33	0	1	0	0.4986	1	2	2	0.1831	1	8	11
GOTERM	collagen fibril organization	26	24	1	1	0	0.7152	1	1	1	0.3857	1	6	7
GOTERM	keratinocyte differentiation	34	27	0	0	7	0.7553	1	1	1	0.3556	1	7	8
GOTERM	erythrocyte differentiation	23	21	0	2	0	1	1	1	0	0.6424	1	5	5
GOTERM	enzyme regulator activity	14	12	0	2	0	1	1	1	0	0.9687	1	3	1
GOTERM	carbohydrate binding	20	18	2	0	0	1	1	1	0	0.4817	1	5	5
GOTERM	bone mineralization	15	15	0	0	0	1	1	1	0	0.9207	1	4	2
GOTERM	outer membrane-bounded periplasmic space	10	10	0	0	0	1	1	1	0	0.9435	1	3	1
GOTERM	T-tubule	18	18	0	0	0	1	1	1	0	0.6934	1	5	4
GOTERM	sperm motility	19	18	0	1	0	1	1	1	0	0.6982	1	5	4
GOTERM	melanocyte differentiation	12	11	0	1	0	1	1	1	0	0.2856	1	3	4
GOTERM	lung development	62	60	2	0	0	0.811	1	3	2	0.9165	1	15	11
GOTERM	embryonic limb morphogenesis	36	36	0	0	0	0.8415	1	2	1	0.5577	1	9	9
GOTERM	regulation of cell migration	28	26	0	2	0	0.7373	1	1	1	0.9167	1	7	4
GOTERM	positive regulation of cell migration	59	55	1	1	2	0.7649	1	3	2	0.8427	1	14	11
GOTERM	negative regulation of cell migration	37	36	1	0	0	0.2696	1	2	3	0.7129	1	9	8
GOTERM	ligand-dependent nuclear receptor transcription coactivator activity	26	24	0	2	0	1	1	1	0	0.8847	1	6	4
GOTERM	peptidase inhibitor activity	92	59	2	3	28	0.9503	1	3	1	0.9018	1	15	11
GOTERM	axon	117	115	0	2	0	0.685	1	6	5	0.9658	1	29	21
GOTERM	dendrite	111	106	1	4	0	0.9725	1	5	2	0.1757	1	27	31
GOTERM	ER-associated protein catabolic process	22	22	0	0	0	1	1	1	0	0.6699	1	6	5
GOTERM	midbody	22	22	0	0	0	0.6744	1	1	1	0.8407	1	6	4
GOTERM	positive regulation of bone mineralization	19	19	0	0	0	0.6166	1	1	1	0.3237	1	5	6
GOTERM	BMP signaling pathway	42	39	0	3	0	0.8628	1	2	1	0.8865	1	10	7
GOTERM	positive regulation of transforming growth factor beta receptor signaling pathway	14	13	0	1	0	1	1	1	0	1	1	3	0
GOTERM	negative regulation of transforming growth factor beta receptor signaling pathway	23	22	1	0	0	0.6814	1	1	1	0.4837	1	6	6
GOTERM	negative regulation of BMP signaling pathway	20	20	0	0	0	0.643	1	1	1	0.3778	1	5	6
GOTERM	steroid hormone receptor signaling pathway	13	10	0	3	0	1	1	1	0	1	1	3	0
GOTERM	estrogen receptor signaling pathway	11	11	0	0	0	1	1	1	0	0.5408	1	3	3
GOTERM	androgen receptor signaling pathway	37	34	0	3	0	1	1	2	0	0.6401	1	9	8
GOTERM	small nuclear ribonucleoprotein complex	17	17	0	0	0	1	1	1	0	0.2266	1	4	6
GOTERM	male genitalia development	14	14	0	0	0	1	1	1	0	0.4771	1	4	4
GOTERM	collagen catabolic process	20	16	0	0	4	1	1	1	0	0.8041	1	4	3
GOTERM	transport vesicle membrane	12	10	1	1	0	1	1	1	0	1	1	3	0
GOTERM	cytoplasmic vesicle membrane	63	60	0	2	1	0.8077	1	3	2	0.7675	1	15	13
GOTERM	endocytic vesicle membrane	22	21	0	1	0	1	1	1	0	0.9246	1	5	3
GOTERM	phagocytic vesicle membrane	10	8	2	0	0	1	1	0	0	0.3259	1	2	3
GOTERM	synaptic vesicle membrane	44	43	0	1	0	0.8889	1	2	1	0.6636	1	11	10
GOTERM	protein binding, bridging	45	42	0	0	3	0.8815	1	2	1	0.9291	1	11	7
GOTERM	GTP-dependent protein binding	11	11	0	0	0	1	1	1	0	0.1176	1	3	5
GOTERM	positive regulation of cAMP biosynthetic process	22	22	0	0	0	0.3086	1	1	2	0.2986	1	6	7
GOTERM	positive regulation of actin filament polymerization	12	11	0	0	1	1	1	1	0	0.8004	1	3	2
GOTERM	prostate gland development	11	10	0	1	0	1	1	1	0	0.944	1	3	1
GOTERM	cortical cytoskeleton	18	17	0	1	0	0.579	1	1	1	0.4259	1	4	5
GOTERM	cortical actin cytoskeleton	14	12	0	2	0	1	1	1	0	0.1578	1	3	5
GOTERM	cortical actin cytoskeleton organization	13	13	0	0	0	1	1	1	0	0.6705	1	3	3
GOTERM	mammary gland development	29	29	0	0	0	0.7801	1	1	1	0.7721	1	7	6
GOTERM	positive regulation of B cell proliferation	21	19	0	1	1	0.6149	1	1	1	0.7315	1	5	4
GOTERM	hindbrain development	14	14	0	0	0	1	1	1	0	1	1	4	0
GOTERM	STAGA complex	12	12	0	0	0	1	1	1	0	0.3501	1	3	4
GOTERM	endoplasmic reticulum unfolded protein response	20	20	0	0	0	0.6393	1	1	1	0.7694	1	5	4
GOTERM	mismatched DNA binding	15	11	4	0	0	1	1	1	0	0.5501	1	3	3
GOTERM	extracellular matrix	35	35	0	0	0	0.5451	1	2	2	0.3695	1	9	10
GOTERM	pancreas development	16	16	0	0	0	1	1	1	0	0.8024	1	4	3
GOTERM	hair follicle morphogenesis	18	14	2	1	1	1	1	1	0	0.7171	1	4	3
GOTERM	heat shock protein binding	62	61	0	1	0	0.3609	1	3	4	0.7805	1	15	13
GOTERM	Nup107-160 complex	10	10	0	0	0	1	1	1	0	0.4666	1	3	3
GOTERM	organ regeneration	25	24	0	1	0	1	1	1	0	0.8871	1	6	4
GOTERM	septin complex	12	10	1	1	0	1	1	1	0	0.9429	1	3	1
GOTERM	anaphase-promoting complex-dependent proteasomal ubiquitin-dependent protein catabolic process	63	61	0	1	1	0.3621	1	3	4	0.577	1	15	15
GOTERM	neuron projection development	37	35	1	1	0	1	1	2	0	0.9852	1	9	4
GOTERM	SNARE complex	17	16	1	0	0	1	1	1	0	0.9342	1	4	2
GOTERM	biomineral formation	20	15	0	3	2	0.5451	1	1	1	0.5464	1	4	4
GOTERM	anchored to membrane	115	99	2	3	11	0.7395	1	5	4	0.6917	1	25	23
GOTERM	intrinsic to endoplasmic reticulum membrane	16	15	0	0	1	0.5378	1	1	1	0.5447	1	4	4
GOTERM	retinal ganglion cell axon guidance	16	16	0	0	0	1	1	1	0	1	0.998961	4	0
GOTERM	membrane protein intracellular domain proteolysis	11	11	0	0	0	1	1	1	0	0.8008	1	3	2
GOTERM	T cell costimulation	11	10	1	0	0	1	1	1	0	1	1	3	0
GOTERM	negative regulation of protein ubiquitination	10	10	0	0	0	1	1	1	0	0.2278	1	3	4
GOTERM	positive regulation of protein ubiquitination	16	16	0	0	0	1	1	1	0	0.5925	1	4	4
GOTERM	cytoplasmic vesicle	224	211	3	7	3	0.6208	1	11	10	0.7967	1	53	48
GOTERM	L-ascorbic acid binding	21	20	0	1	0	1	1	1	0	0.5801	1	5	5
GOTERM	keratinization	41	20	0	0	21	1	1	1	0	0.776	1	5	4
GOTERM	brush border membrane	26	24	1	1	0	0.7103	1	1	1	0.3929	1	6	7
GOTERM	microvillus membrane	11	9	1	1	0	0.3743	1	0	1	0.4001	1	2	3
GOTERM	ruffle organization	9	9	0	0	0	0.3699	1	0	1	0.9246	1	2	1
GOTERM	actin cytoskeleton reorganization	17	16	0	1	0	1	1	1	0	0.9909	1	4	1
GOTERM	G2/M transition DNA damage checkpoint	10	9	0	1	0	1	1	0	0	0.9249	1	2	1
GOTERM	hemidesmosome assembly	12	12	0	0	0	1	1	1	0	0.8433	1	3	2
GOTERM	ubiquitin protein ligase binding	38	36	0	2	0	0.5353	1	2	2	0.9681	1	9	5
GOTERM	killing of cells of another organism	12	9	1	0	2	0.3726	1	0	1	0.169	0.985063	2	4
GOTERM	regulation of protein stability	12	12	0	0	0	1	1	1	0	0.35	1	3	4
GOTERM	cellular response to extracellular stimulus	15	15	0	0	0	1	1	1	0	0.9202	1	4	2
GOTERM	early endosome membrane	42	36	3	3	0	0.84	1	2	1	0.9149	1	9	6
GOTERM	late endosome membrane	52	48	2	1	1	0.7008	1	2	2	0.7934	1	12	10
GOTERM	filamentous actin	13	11	0	2	0	1	1	1	0	0.9586	1	3	1
GOTERM	nuclear membrane	86	83	0	2	1	0.9858	1	4	1	0.9861	1	21	13
GOTERM	vesicle	14	14	0	0	0	1	1	1	0	0.981	1	4	1
GOTERM	regulation of ARF protein signal transduction	16	15	0	1	0	1	1	1	0	0.7609	1	4	3
GOTERM	positive regulation of insulin secretion	20	20	0	0	0	1	1	1	0	0.2152	1	5	7
GOTERM	methylation	12	11	0	1	0	1	1	1	0	0.806	1	3	2
GOTERM	positive regulation of cellular protein metabolic process	11	11	0	0	0	1	1	1	0	0.2839	1	3	4
GOTERM	regulation of ARF GTPase activity	32	27	4	1	0	0.3962	1	1	2	0.7017	1	7	6
GOTERM	regulation of Rab GTPase activity	51	44	5	2	0	0.8915	1	2	1	0.801	1	11	9
GOTERM	response to estradiol stimulus	53	52	0	1	0	0.7368	1	3	2	0.6759	1	13	12
GOTERM	protein complex binding	66	63	1	2	0	1	1	3	0	0.7381	1	16	14
GOTERM	positive regulation of proteasomal ubiquitin-dependent protein catabolic process	12	11	0	1	0	1	1	1	0	0.5428	1	3	3
GOTERM	response to lipopolysaccharide	76	72	1	2	1	0.4902	1	4	4	0.5473	1	18	18
GOTERM	response to retinoic acid	35	33	0	2	0	0.2258	1	2	3	0.1745	1	8	11
GOTERM	response to progesterone stimulus	21	21	0	0	0	0.293	1	1	2	0.4368	1	5	6
GOTERM	Golgi cisterna membrane	68	62	3	0	3	0.6044	1	3	3	0.2656	1	16	18
GOTERM	negative regulation of gene-specific transcription	19	19	0	0	0	0.6135	1	1	1	0.7359	1	5	4
GOTERM	ruffle membrane	27	27	0	0	0	0.3961	1	1	2	0.1106	1	7	10
GOTERM	negative regulation of tumor necrosis factor production	11	11	0	0	0	1	1	1	0	0.9583	1	3	1
GOTERM	positive regulation of chemokine production	13	12	0	1	0	1	1	1	0	1	1	3	0
GOTERM	positive regulation of interferon-gamma production	11	11	0	0	0	1	1	1	0	1	1	3	0
GOTERM	positive regulation of interleukin-6 production	20	19	0	1	0	1	1	1	0	0.8822	1	5	3
GOTERM	positive regulation of interleukin-8 production	10	9	0	1	0	1	1	0	0	0.7023	1	2	2
GOTERM	positive regulation of tumor necrosis factor production	12	12	0	0	0	1	1	1	0	0.6018	1	3	3
GOTERM	response to insulin stimulus	35	32	0	3	0	1	1	2	0	0.8446	1	8	6
GOTERM	cellular response to hormone stimulus	17	17	0	0	0	0.2044	1	1	2	0.2276	1	4	6
GOTERM	regulation of protein localization	18	18	0	0	0	1	1	1	0	0.9938	1	5	1
GOTERM	regulation of actin cytoskeleton organization	10	8	1	1	0	1	1	0	0	1	1	2	0
GOTERM	mitochondrial respiratory chain complex I assembly	10	9	0	1	0	1	1	0	0	1	1	2	0
GOTERM	myosin filament	15	13	0	0	2	1	1	1	0	0.9753	1	3	1
GOTERM	sarcoplasmic reticulum membrane	16	16	0	0	0	1	1	1	0	0.9887	1	4	1
GOTERM	T cell differentiation in the thymus	14	13	0	0	1	1	1	1	0	0.874	1	3	2
GOTERM	positive regulation of peptidyl-serine phosphorylation	11	10	0	0	1	1	1	1	0	0.9446	1	3	1
GOTERM	response to vitamin D	15	15	0	0	0	0.5405	1	1	1	0.3171	1	4	5
GOTERM	response to cytokine stimulus	46	45	0	1	0	0.666	1	2	2	0.588	1	11	11
GOTERM	activation of protein kinase A activity	17	17	0	0	0	0.2082	1	1	2	0.4243	1	4	5
GOTERM	response to interferon-gamma	10	9	0	1	0	1	1	0	0	0.7029	1	2	2
GOTERM	very-low-density lipoprotein particle	20	13	0	1	6	1	1	1	0	0.4173	1	3	4
GOTERM	low-density lipoprotein particle	13	11	0	1	1	1	1	1	0	0.7987	1	3	2
GOTERM	high-density lipoprotein particle	19	14	0	1	4	1	1	1	0	0.1108	0.999799	4	6
GOTERM	high-density lipoprotein particle remodeling	13	10	0	0	3	1	1	1	0	0.4786	1	3	3
GOTERM	cellular response to heat	15	15	0	0	0	1	1	1	0	0.9861	1	4	1
GOTERM	response to tumor necrosis factor	13	13	0	0	0	1	1	1	0	0.8735	1	3	2
GOTERM	chloride channel complex	55	47	0	6	2	0.9133	1	2	1	0.8663	1	12	9
GOTERM	somatic stem cell maintenance	11	11	0	0	0	1	1	1	0	0.8	1	3	2
GOTERM	embryonic heart tube development	10	9	1	0	0	0.3737	1	0	1	0.9272	1	2	1
GOTERM	phosphoinositide binding	60	56	2	1	1	0.9437	1	3	1	0.9198	1	14	10
GOTERM	response to nicotine	12	12	0	0	0	0.4561	1	1	1	0.6123	1	3	3
GOTERM	histone methyltransferase complex	16	15	1	0	0	1	1	1	0	1	0.999017	4	0
GOTERM	ESC/E(Z) complex	9	8	0	1	0	1	1	0	0	1	1	2	0
GOTERM	limb morphogenesis	10	10	0	0	0	1	1	1	0	0.7628	1	3	2
GOTERM	embryonic forelimb morphogenesis	14	14	0	0	0	1	1	1	0	0.4821	1	4	4
GOTERM	embryonic hindlimb morphogenesis	15	15	0	0	0	1	1	1	0	0.5398	1	4	4
GOTERM	multicellular organism growth	19	19	0	0	0	1	1	1	0	0.9971	1	5	1
GOTERM	growth	29	27	0	0	2	1	1	1	0	0.9291	1	7	4
GOTERM	regulation of growth	51	49	0	2	0	0.9195	1	2	1	0.8235	1	12	10
GOTERM	positive regulation of multicellular organism growth	24	23	0	0	1	1	1	1	0	0.7166	1	6	5
GOTERM	wound healing	43	40	2	1	0	0.6103	1	2	2	0.9593	1	10	6
GOTERM	T cell proliferation	13	13	0	0	0	1	1	1	0	0.8715	1	3	2
GOTERM	T cell receptor complex	12	10	0	0	2	1	1	1	0	0.9433	1	3	1
GOTERM	positive regulation of T cell proliferation	25	24	0	1	0	0.708	1	1	1	0.7506	1	6	5
GOTERM	T cell activation	33	29	0	2	2	1	1	1	0	0.9531	1	7	4
GOTERM	B cell activation	19	17	0	2	0	1	1	1	0	0.8354	1	4	3
GOTERM	negative regulation of T cell proliferation	18	15	0	2	1	1	1	1	0	0.9201	1	4	2
GOTERM	retrograde transport, endosome to Golgi	18	14	4	0	0	1	1	1	0	0.8955	1	4	2
GOTERM	lipoprotein metabolic process	19	16	0	0	3	0.5619	1	1	1	0.0805	0.970906	4	7
GOTERM	telomeric DNA binding	10	10	0	0	0	1	1	1	0	0.4807	1	3	3
GOTERM	SH2 domain binding	25	24	1	0	0	0.7116	1	1	1	0.0503	0.97713	6	10
GOTERM	response to chemical stimulus	16	14	0	2	0	1	1	1	0	0.9811	1	4	1
GOTERM	tissue regeneration	20	20	0	0	0	1	1	1	0	0.216	1	5	7
GOTERM	ribosome biogenesis	25	23	1	1	0	0.6913	1	1	1	0.3463	1	6	7
GOTERM	ribosomal large subunit biogenesis	10	10	0	0	0	1	1	1	0	0.7467	1	3	2
GOTERM	ribosomal small subunit biogenesis	11	10	1	0	0	1	1	1	0	0.0752	0.98413	3	5
GOTERM	MHC class I protein binding	11	9	0	0	2	0.3729	1	0	1	0.1593	1	2	4
GOTERM	vasodilation	14	14	0	0	0	1	1	1	0	0.724	1	4	3
GOTERM	positive regulation of phosphorylation	11	11	0	0	0	1	1	1	0	0.9569	1	3	1
GOTERM	sarcolemma	57	54	1	2	0	0.7569	1	3	2	0.4886	1	14	14
GOTERM	regulation of membrane potential	24	24	0	0	0	0.7081	1	1	1	0.8833	1	6	4
GOTERM	dopamine metabolic process	10	9	0	1	0	1	1	0	0	0.926	1	2	1
GOTERM	hormone biosynthetic process	10	9	0	0	1	1	1	0	0	0.9257	1	2	1
GOTERM	melanosome	87	84	1	0	2	0.606	1	4	4	0.4336	1	21	22
GOTERM	middle ear morphogenesis	12	12	0	0	0	1	1	1	0	0.8401	1	3	2
GOTERM	odontogenesis of dentine-containing tooth	36	32	0	2	2	0.2191	1	2	3	0.844	1	8	6
GOTERM	odontogenesis	16	15	0	1	0	0.5391	1	1	1	0.1484	1	4	6
GOTERM	response to drug	198	188	3	3	4	0.7353	1	9	8	0.3825	1	47	49
GOTERM	positive regulation of tyrosine phosphorylation of Stat3 protein	11	11	0	0	0	1	1	1	0	0.8009	1	3	2
GOTERM	positive regulation of tyrosine phosphorylation of Stat5 protein	10	10	0	0	0	1	1	1	0	0.9438	1	3	1
GOTERM	myelination	30	30	0	0	0	0.7836	1	2	1	0.6504	1	8	7
GOTERM	glucose homeostasis	45	44	0	0	1	0.6606	1	2	2	0.556	1	11	11
GOTERM	response to starvation	10	9	0	1	0	1	1	0	0	0.1639	0.999404	2	4
GOTERM	peptide antigen binding	14	8	4	0	2	1	1	0	0	0.6395	1	2	2
GOTERM	MHC class I protein complex	22	17	1	0	4	0.2075	1	1	2	0.6505	1	4	4
GOTERM	ATPase activity, coupled	10	10	0	0	0	1	1	1	0	0.9461	1	3	1
GOTERM	ATPase activity, coupled to transmembrane movement of substances	31	25	1	2	3	0.7244	1	1	1	0.0008	0.299033	6	14
GOTERM	chylomicron	12	8	0	0	4	1	1	0	0	0.3221	1	2	3
GOTERM	cholesterol homeostasis	40	34	2	0	4	0.5026	1	2	2	0.1164	1	9	12
GOTERM	embryonic digit morphogenesis	25	22	0	0	3	0.6825	1	1	1	0.8422	1	6	4
GOTERM	presynaptic membrane	34	32	0	2	0	1	1	2	0	0.4102	1	8	9
GOTERM	defense response to bacterium	90	61	12	1	16	0.3623	1	3	4	0.0994	1	15	20
GOTERM	DNA damage response, signal transduction by p53 class mediator resulting in induction of apoptosis	13	13	0	0	0	1	1	1	0	1	1	3	0
GOTERM	protein ubiquitination during ubiquitin-dependent protein catabolic process	17	17	0	0	0	0.5757	1	1	1	0.23	1	4	6
GOTERM	histone methyltransferase activity (H3-K4 specific)	10	9	1	0	0	1	1	0	0	1	1	2	0
GOTERM	identical protein binding	336	306	1	14	15	0.5674	1	15	15	0.366	1	77	79
GOTERM	protein homodimerization activity	351	324	1	15	11	0.6507	1	16	15	0.8221	1	81	74
GOTERM	Wnt receptor activity	10	10	0	0	0	1	1	1	0	0.7556	1	3	2
GOTERM	histone deacetylase binding	34	30	1	3	0	1	1	2	0	0.1982	1	8	10
GOTERM	lipoprotein transport	10	10	0	0	0	1	1	1	0	0.7632	1	3	2
GOTERM	regulation of apoptosis	117	104	2	3	8	0.2581	1	5	7	0.358	1	26	28
GOTERM	neuron projection	56	52	0	3	1	0.7504	1	3	2	0.8725	1	13	10
GOTERM	alpha-tubulin binding	12	9	2	1	0	1	1	0	0	1	1	2	0
GOTERM	gamma-tubulin binding	10	10	0	0	0	1	1	1	0	0.9431	1	3	1
GOTERM	NADPH oxidase complex	9	7	0	2	0	1	1	0	0	1	1	2	0
GOTERM	ribosome binding	18	17	0	1	0	1	1	1	0	0.8342	1	4	3
GOTERM	neuronal cell body	123	119	0	4	0	0.7164	1	6	5	0.2062	1	30	34
GOTERM	caspase inhibitor activity	10	9	0	1	0	0.3783	1	0	1	0.6997	1	2	2
GOTERM	costamere	11	10	0	1	0	1	1	1	0	0.7611	1	3	2
GOTERM	negative regulation of apoptosis	129	125	1	2	1	0.9536	1	6	3	0.9826	1	31	22
GOTERM	ubiquitin binding	20	20	0	0	0	0.6419	1	1	1	0.3737	1	5	6
GOTERM	negative regulation of caspase activity	16	16	0	0	0	0.5614	1	1	1	0.5991	1	4	4
GOTERM	positive regulation of gene-specific transcription	36	35	0	1	0	1	1	2	0	0.3712	1	9	10
GOTERM	dendritic spine	36	33	0	3	0	0.8132	1	2	1	0.7522	1	8	7
GOTERM	dendritic shaft	14	13	0	1	0	1	1	1	0	0.9791	1	3	1
GOTERM	response to amino acid stimulus	15	15	0	0	0	1	1	1	0	1	0.99967	4	0
GOTERM	perikaryon	29	28	0	1	0	1	1	1	0	0.4013	1	7	8
GOTERM	intracellular membrane-bounded organelle	140	121	0	15	4	0.7267	1	6	5	0.0247	1	30	40
GOTERM	protein complex	134	126	1	6	1	0.4371	1	6	7	0.3317	1	32	34
GOTERM	receptor complex	15	15	0	0	0	1	1	1	0	0.7642	1	4	3
GOTERM	laminin binding	10	10	0	0	0	1	1	1	0	1	1	3	0
GOTERM	response to morphine	14	14	0	0	0	1	1	1	0	0.8947	1	4	2
GOTERM	phosphatidylinositol-3,4-bisphosphate binding	10	10	0	0	0	1	1	1	0	0.7551	1	3	2
[truncated: 530 more rows]

## Sheet: Sig_Pathways
DB	GS	ORIG_GS_SIZE	EFF_GS_SIZE	#_GENES_ABS_LIST	#_GENES_WO_SCORE	#_GENES_REM_PROXIM	NOMINAL_GSEA_PVAL_95PERC_CUTOFF	FDR_95PERC_CUTOFF	EXP_#_GENES_ABOVE_95PERC_CUTOFF	OBS_#_GENES_ABOVE_95PERC_CUTOFF	NOMINAL_GSEA_PVAL_75PERC_CUTOFF	FDR_75PERC_CUTOFF	EXP_#_GENES_ABOVE_75PERC_CUTOFF	OBS_#_GENES_ABOVE_75PERC_CUTOFF
Ingenuity	Xenobiotic.Metabolism.Signaling	39	38	0	0	1	8e-06	0.0011	2	10	0.000695	0.0351	10	19
Ingenuity	PXR.RXR.Activation	49	46	0	0	3	0.0002	0.00325	2	10	0.0017	0.0347	12	21
KEGG	METABOLISM_OF_XENOBIOTICS_BY_CYTOCHROME_P450	69	49	0	0	20	0.0001	0.0176	2	10	0.0812	0.85033	12	17
KEGG	LINOLEIC_ACID_METABOLISM	35	30	0	0	5	0.0008	0.0223	2	7	0.0518	0.93368	8	12
Ingenuity	LPS.IL-1.Mediated.Inhibition.of.RXR.Function	59	54	0	2	3	0.0015	0.0316333	3	9	0.007	0.08486	14	22

## Sheet: Sig_Pathway_Genes
Database	Gene_Set	Gene_Symbol	Entrez_ID	Gene_p-value	Gene_Chr_Num	Gene_Start_Pos	Gene_End_Pos	Gene_Size_kb	Num_SNPs_per_Gene	Best_SNP_rs	Best_SNP_Chr_Num	Best_SNP_Chr_Pos	Best_SNP_Z	Best_SNP_pval
KEGG	LINOLEIC_ACID_METABOLISM	ALOX5	240	0.170611	10	45189634	45261569	72	201	rs1361366	10	45089524	3.0459	0.00232
KEGG	LINOLEIC_ACID_METABOLISM	ALOX15	246	0.31798	17	4480962	4491709	11	113	rs12669805	17	4441583	2.7102	0.006724
KEGG	LINOLEIC_ACID_METABOLISM	CYP1A2	1544	0.408724	15	72828236	72835994	8	56	rs2399088	15	72755926	2.3601	0.01827
KEGG	LINOLEIC_ACID_METABOLISM	CYP3A7	1551	0	7	99140595	99170757	30	65	rs4646450	7	99104254	8.2604	1e-16
KEGG	LINOLEIC_ACID_METABOLISM	CYP2C19	1557	1.23252e-06	10	96512452	96602661	90	117	rs4918710	10	96633049	5.2284	1.71e-07
KEGG	LINOLEIC_ACID_METABOLISM	CYP2C8	1558	4.50261e-08	10	96786518	96819244	33	145	rs11572169	10	96789764	5.6997	1.2e-08
KEGG	LINOLEIC_ACID_METABOLISM	CYP2C9	1559	4.50857e-08	10	96688404	96739138	51	139	rs2185570	10	96741260	5.6848	1.31e-08
KEGG	LINOLEIC_ACID_METABOLISM	CYP2C18	1562	0.02938	10	96433240	96485937	53	89	rs7092129	10	96348515	3.4197	0.000627
KEGG	LINOLEIC_ACID_METABOLISM	CYP2E1	1571	0.400388	10	135190856	135202610	12	184	rs6413420	10	135190819	2.7141	0.006646
KEGG	LINOLEIC_ACID_METABOLISM	CYP2J2	1573	0.301804	1	60131567	60165011	33	178	rs11572225	1	60158159	2.7906	0.005261
KEGG	LINOLEIC_ACID_METABOLISM	CYP3A4	1576	0	7	99192539	99219744	27	72	rs17277546	7	99327507	8.3	0
KEGG	LINOLEIC_ACID_METABOLISM	CYP3A5	1577	0	7	99083752	99115542	32	67	rs4646450	7	99104254	8.2604	1e-16
KEGG	LINOLEIC_ACID_METABOLISM	FADS1	3992	0.655599	11	61323676	61340886	17	113	rs726108	11	61290586	2.1734	0.02975
KEGG	LINOLEIC_ACID_METABOLISM	FADS3	3995	0.641748	11	61397573	61415582	18	139	rs17223824	11	61515869	2.2297	0.02577
KEGG	LINOLEIC_ACID_METABOLISM	PLA2G1B	5319	0.0557231	12	119244296	119249975	6	84	rs7311566	12	119214139	3.3346	0.0008541
KEGG	LINOLEIC_ACID_METABOLISM	PLA2G2A	5320	0.60244	1	20174517	20179496	5	159	rs2807867	1	20136488	2.4048	0.01618
KEGG	LINOLEIC_ACID_METABOLISM	PLA2G4A	5321	0.181901	1	185064654	185224736	160	251	rs13045080	1	185206463	3.0231	0.002502
KEGG	LINOLEIC_ACID_METABOLISM	PLA2G5	5322	0.729873	1	20269287	20290981	22	172	rs12177802	1	20249342	2.2283	0.02586
KEGG	LINOLEIC_ACID_METABOLISM	PLA2G6	8398	0.486924	22	36837447	36907707	70	193	rs12543764	22	36847351	2.5656	0.0103
KEGG	LINOLEIC_ACID_METABOLISM	PLA2G10	8399	0.981029	16	14673905	14696027	22	5	rs510314	16	14668235	0.8228	0.4106
KEGG	LINOLEIC_ACID_METABOLISM	FADS2	9415	0.66181	11	61352288	61391401	39	124	rs726108	11	61290586	2.1734	0.02975
KEGG	LINOLEIC_ACID_METABOLISM	PLA2G2D	26279	0.615905	1	20311020	20318595	8	146	rs13501	1	20384395	2.3547	0.01854
KEGG	LINOLEIC_ACID_METABOLISM	PLA2G2E	30814	0.543081	1	20119386	20122697	3	128	rs2807867	1	20136488	2.4048	0.01618
KEGG	LINOLEIC_ACID_METABOLISM	PLA2G3	50487	0.199545	22	29860792	29866469	6	106	rs6518737	22	29912662	2.8488	0.004389
KEGG	LINOLEIC_ACID_METABOLISM	RDH11	51109	0.68188	14	67213270	67232263	19	163	rs2068432	14	67327105	2.1086	0.03498
KEGG	LINOLEIC_ACID_METABOLISM	HSD17B12	51144	0.794775	11	43658718	43834745	176	271	rs4666546	11	43702885	2.038	0.04155
KEGG	LINOLEIC_ACID_METABOLISM	AKR1B10	57016	0.679186	7	133862938	133876700	14	193	rs1079242	7	133788428	2.2774	0.02276
KEGG	LINOLEIC_ACID_METABOLISM	RDH14	57665	0.565283	2	18599469	18605440	6	180	rs16985176	2	18561433	2.5941	0.009485
KEGG	LINOLEIC_ACID_METABOLISM	PLA2G2F	64600	0.655318	1	20338409	20349466	11	174	rs13501	1	20384395	2.3547	0.01854
KEGG	LINOLEIC_ACID_METABOLISM	CYP3A43	64816	0	7	99263571	99302109	39	83	rs17277546	7	99327507	8.3	0
KEGG	LINOLEIC_ACID_METABOLISM	HSD3B7	80270	0.847287	16	30904032	30907972	4	37	rs11139265	16	30889726	1.5666	0.1172
KEGG	LINOLEIC_ACID_METABOLISM	PLA2G12A	81579	0.860447	4	110854138	110870660	17	102	rs3778673	4	110839905	1.6794	0.09308
KEGG	LINOLEIC_ACID_METABOLISM	PLA2G12B	84647	0.541037	10	74364943	74384516	20	56	rs9576641	10	74373869	2.2095	0.02714
KEGG	LINOLEIC_ACID_METABOLISM	RDH13	112724	0.264304	19	60247520	60272709	25	143	rs1671215	19	60244831	2.8107	0.004944
KEGG	LINOLEIC_ACID_METABOLISM	RDH12	145226	0.821484	14	67238355	67270921	33	144	rs10496160	14	67180914	1.8395	0.06584
Ingenuity	LPS.IL-1.Mediated.Inhibition.of.RXR.Function	ABCA1	19	0.0507009	9	106583104	106730257	147	471	rs2740484	9	106591001	3.6909	0.0002235
Ingenuity	LPS.IL-1.Mediated.Inhibition.of.RXR.Function	ALAS1	211	0.504583	3	52207155	52223383	16	57	rs13071976	3	52114950	2.2271	0.02594
Ingenuity	LPS.IL-1.Mediated.Inhibition.of.RXR.Function	APOC2	344	0.220359	19	50141082	50144658	4	102	rs10521087	19	50071631	2.8582	0.004261
Ingenuity	LPS.IL-1.Mediated.Inhibition.of.RXR.Function	APOE	348	0.221194	19	50100878	50104490	4	81	rs10521087	19	50071631	2.8582	0.004261
Ingenuity	LPS.IL-1.Mediated.Inhibition.of.RXR.Function	CAT	847	0.568276	11	34417053	34450183	33	310	rs4962201	11	34461235	2.5543	0.01064
Ingenuity	LPS.IL-1.Mediated.Inhibition.of.RXR.Function	CD14	929	0.979464	5	139991500	139993439	2	99	rs12704670	5	139996975	1.0882	0.2765
Ingenuity	LPS.IL-1.Mediated.Inhibition.of.RXR.Function	SCARB1	949	0.527787	12	123828126	123914472	86	223	rs12367055	12	123805615	2.5523	0.0107
Ingenuity	LPS.IL-1.Mediated.Inhibition.of.RXR.Function	CETP	1071	0.517991	16	55553335	55575257	22	233	rs12587803	16	55554734	2.7042	0.006847
Ingenuity	LPS.IL-1.Mediated.Inhibition.of.RXR.Function	ABCC2	1244	0.612224	10	101532452	101601652	69	146	rs2434220	10	101595683	2.1629	0.03055
Ingenuity	LPS.IL-1.Mediated.Inhibition.of.RXR.Function	CYP3A7	1551	0	7	99140595	99170757	30	65	rs4646450	7	99104254	8.2604	1e-16
Ingenuity	LPS.IL-1.Mediated.Inhibition.of.RXR.Function	CYP2C19	1557	1.23252e-06	10	96512452	96602661	90	117	rs4918710	10	96633049	5.2284	1.71e-07
Ingenuity	LPS.IL-1.Mediated.Inhibition.of.RXR.Function	CYP2C8	1558	4.50261e-08	10	96786518	96819244	33	145	rs11572169	10	96789764	5.6997	1.2e-08
Ingenuity	LPS.IL-1.Mediated.Inhibition.of.RXR.Function	CYP2C9	1559	4.50857e-08	10	96688404	96739138	51	139	rs2185570	10	96741260	5.6848	1.31e-08
Ingenuity	LPS.IL-1.Mediated.Inhibition.of.RXR.Function	CYP3A4	1576	0	7	99192539	99219744	27	72	rs17277546	7	99327507	8.3	0
Ingenuity	LPS.IL-1.Mediated.Inhibition.of.RXR.Function	CYP3A5	1577	0	7	99083752	99115542	32	67	rs4646450	7	99104254	8.2604	1e-16
Ingenuity	LPS.IL-1.Mediated.Inhibition.of.RXR.Function	CYP4A11	1579	0.838364	1	47167432	47179743	12	91	rs7499168	1	47260172	1.6758	0.09377
Ingenuity	LPS.IL-1.Mediated.Inhibition.of.RXR.Function	CYP7A1	1581	0.0972105	8	59565290	59575274	10	136	rs2162459	8	59573596	3.2229	0.001269
Ingenuity	LPS.IL-1.Mediated.Inhibition.of.RXR.Function	FABP6	2172	0.769468	5	159558625	159598307	40	125	rs10999845	5	159540557	1.9852	0.04712
Ingenuity	LPS.IL-1.Mediated.Inhibition.of.RXR.Function	NR5A2	2494	0.183763	1	198263392	198413173	150	321	rs7732296	1	198402187	3.2485	0.00116
Ingenuity	LPS.IL-1.Mediated.Inhibition.of.RXR.Function	IL1B	3553	0.957518	2	113303807	113310827	7	163	rs17029490	2	113319030	1.399	0.1618
Ingenuity	LPS.IL-1.Mediated.Inhibition.of.RXR.Function	IRAK1	3654	NaN	23	152929150	152938536	9	0	NaN	NaN	NaN	NaN	NaN
Ingenuity	LPS.IL-1.Mediated.Inhibition.of.RXR.Function	JUN	3725	0.167701	1	59019050	59022373	3	98	rs1323288	1	59018703	3.0181	0.002544
Ingenuity	LPS.IL-1.Mediated.Inhibition.of.RXR.Function	LBP	3929	0.755973	20	36408298	36439067	31	180	rs10833802	20	36407708	2.1383	0.03249
Ingenuity	LPS.IL-1.Mediated.Inhibition.of.RXR.Function	LIPC	3990	0.588533	15	56511466	56648365	137	457	rs1007883	15	56422875	2.6462	0.008139
Ingenuity	LPS.IL-1.Mediated.Inhibition.of.RXR.Function	MAP3K1	4214	0.314301	5	56146656	56227735	81	214	rs189695	5	56261526	2.7695	0.005615
Ingenuity	LPS.IL-1.Mediated.Inhibition.of.RXR.Function	MGMT	4255	0.125007	10	131155455	131455358	300	556	rs11598200	10	131070926	3.5301	0.0004154
Ingenuity	LPS.IL-1.Mediated.Inhibition.of.RXR.Function	MYD88	4615	0.411982	3	38155008	38159516	5	67	rs12824111	3	38083517	2.429	0.01514
Ingenuity	LPS.IL-1.Mediated.Inhibition.of.RXR.Function	ABCB1	5243	0.865022	7	86970883	87180500	210	223	rs7318373	7	87009989	1.7422	0.08148
Ingenuity	LPS.IL-1.Mediated.Inhibition.of.RXR.Function	PLTP	5360	0.0927123	20	43960803	43974193	13	134	rs8066280	20	43998089	3.2328	0.001226
Ingenuity	LPS.IL-1.Mediated.Inhibition.of.RXR.Function	PPARA	5465	0.0824141	22	44925162	45018317	93	177	rs9626823	22	45023812	3.3442	0.0008253
Ingenuity	LPS.IL-1.Mediated.Inhibition.of.RXR.Function	RARA	5914	0.717717	17	35718971	35767420	48	55	rs10232870	17	35703285	1.8647	0.06223
Ingenuity	LPS.IL-1.Mediated.Inhibition.of.RXR.Function	RXRA	6256	0.00562836	9	136358230	136472252	114	241	rs1889153	9	136304598	4.0253	5.69e-05
Ingenuity	LPS.IL-1.Mediated.Inhibition.of.RXR.Function	SLC10A1	6554	0.774721	14	69312304	69333707	21	139	rs7560385	14	69425987	2.001	0.04539
Ingenuity	LPS.IL-1.Mediated.Inhibition.of.RXR.Function	SLCO1A2	6579	0.0132599	12	21311650	21439638	128	395	rs12369881	12	21282875	4.0711	4.68e-05
Ingenuity	LPS.IL-1.Mediated.Inhibition.of.RXR.Function	SOD3	6649	0.29816	4	24406182	24411565	5	166	rs936025	4	24440548	2.8938	0.003806
Ingenuity	LPS.IL-1.Mediated.Inhibition.of.RXR.Function	SREBF1	6720	0.833185	17	17656110	17681050	25	79	rs7127188	17	17710177	1.6338	0.1023
Ingenuity	LPS.IL-1.Mediated.Inhibition.of.RXR.Function	MAP3K7	6885	0.902394	6	91282073	91353628	72	351	rs2237812	6	91255728	1.8682	0.06174
Ingenuity	LPS.IL-1.Mediated.Inhibition.of.RXR.Function	TLR4	7099	0.854151	9	119506430	119519587	13	251	rs12001662	9	119445830	1.946	0.05166
Ingenuity	LPS.IL-1.Mediated.Inhibition.of.RXR.Function	TNF	7124	0.583102	6	31651328	31654091	3	363	rs9872581	6	31652168	2.6378	0.008344
Ingenuity	LPS.IL-1.Mediated.Inhibition.of.RXR.Function	TRAF2	7186	0.391323	9	138900785	138940888	40	99	rs13018109	9	138967391	2.4055	0.01615
Ingenuity	LPS.IL-1.Mediated.Inhibition.of.RXR.Function	TRAF6	7189	0.288366	11	36467298	36488398	21	150	rs11870227	11	36487319	2.7383	0.006176
Ingenuity	LPS.IL-1.Mediated.Inhibition.of.RXR.Function	SLC35A2	7355	NaN	23	48645402	48654179	9	0	NaN	NaN	NaN	NaN	NaN
Ingenuity	LPS.IL-1.Mediated.Inhibition.of.RXR.Function	XPO1	7514	0.795444	2	61558572	61618922	60	79	rs11924782	2	61710681	1.7242	0.08468
Ingenuity	LPS.IL-1.Mediated.Inhibition.of.RXR.Function	NR0B2	8431	0.144445	1	27110565	27113047	2	37	rs11077824	1	27157782	2.9108	0.003605
Ingenuity	LPS.IL-1.Mediated.Inhibition.of.RXR.Function	ABCB11	8647	0.0360857	2	169487694	169596079	108	243	rs16823014	2	169525959	3.7076	0.0002092
Ingenuity	LPS.IL-1.Mediated.Inhibition.of.RXR.Function	ABCC3	8714	0.156906	17	46067226	46124062	57	143	rs9997555	17	46084497	3.0905	0.001998
Ingenuity	LPS.IL-1.Mediated.Inhibition.of.RXR.Function	CES2	8824	0.224956	16	65525847	65536495	11	67	rs1159649	16	65532696	2.7161	0.006606
Ingenuity	LPS.IL-1.Mediated.Inhibition.of.RXR.Function	NR1I2	8856	0.799688	3	120982020	121020022	38	152	rs1968082	3	120997758	1.8947	0.05813
Ingenuity	LPS.IL-1.Mediated.Inhibition.of.RXR.Function	PAPSS2	9060	0.414011	10	89409455	89497442	88	258	rs11255462	10	89331295	2.7009	0.006916
Ingenuity	LPS.IL-1.Mediated.Inhibition.of.RXR.Function	ABCG1	9619	0.726093	21	42492867	42590423	98	348	rs911546	21	42423054	2.437	0.01481
Ingenuity	LPS.IL-1.Mediated.Inhibition.of.RXR.Function	NR1I3	9970	0.180047	1	159466079	159474624	9	148	rs12919187	1	159528494	3.0153	0.002567
Ingenuity	LPS.IL-1.Mediated.Inhibition.of.RXR.Function	NR1H4	9971	0.397604	12	99391809	99481774	90	166	rs12424084	12	99441986	2.6214	0.008756
Ingenuity	LPS.IL-1.Mediated.Inhibition.of.RXR.Function	ABCC4	10257	0.81176	13	94470083	94751688	282	626	rs1534309	13	94524074	2.3009	0.0214
Ingenuity	LPS.IL-1.Mediated.Inhibition.of.RXR.Function	ABCB9	23457	0.526684	12	121979491	122025705	46	50	rs4077437	12	122006565	2.1484	0.03168
Ingenuity	LPS.IL-1.Mediated.Inhibition.of.RXR.Function	LY96	23643	0.620633	8	75066143	75103859	38	130	rs12701735	8	75079638	2.2543	0.02418
Ingenuity	LPS.IL-1.Mediated.Inhibition.of.RXR.Function	SLCO1B3	28234	0.434775	12	20854904	20960925	106	250	rs17103516	12	20767841	2.627	0.008613
Ingenuity	LPS.IL-1.Mediated.Inhibition.of.RXR.Function	ECSIT	51295	0.578387	19	11477743	11500930	23	81	rs12580814	19	11560193	2.2172	0.02661
Ingenuity	LPS.IL-1.Mediated.Inhibition.of.RXR.Function	ABCG5	64240	0.395398	2	43893114	43919462	26	215	rs12189297	2	43988818	2.7769	0.005488
Ingenuity	LPS.IL-1.Mediated.Inhibition.of.RXR.Function	ABCG8	64241	0.407326	2	43919606	43959109	40	250	rs12189297	2	43988818	2.7769	0.005488
KEGG	METABOLISM_OF_XENOBIOTICS_BY_CYTOCHROME_P450	ADH1A	124	0.255312	4	100416546	100431165	15	183	rs16878121	4	100476930	2.8802	0.003974
KEGG	METABOLISM_OF_XENOBIOTICS_BY_CYTOCHROME_P450	ADH1B	125	0.262075	4	100446549	100461595	15	206	rs16878121	4	100476930	2.8802	0.003974
KEGG	METABOLISM_OF_XENOBIOTICS_BY_CYTOCHROME_P450	ADH1C	126	0.268218	4	100476671	100492940	16	210	rs16878121	4	100476930	2.8802	0.003974
KEGG	METABOLISM_OF_XENOBIOTICS_BY_CYTOCHROME_P450	ADH4	127	0.74111	4	100263855	100284472	21	192	rs12823289	4	100296772	2.0722	0.03825
KEGG	METABOLISM_OF_XENOBIOTICS_BY_CYTOCHROME_P450	ADH5	128	0.726534	4	100211152	100228954	18	212	rs12823289	4	100296772	2.0722	0.03825
KEGG	METABOLISM_OF_XENOBIOTICS_BY_CYTOCHROME_P450	ADH6	130	0.831935	4	100342817	100359426	17	100	rs10213697	4	100466374	1.7687	0.07694
KEGG	METABOLISM_OF_XENOBIOTICS_BY_CYTOCHROME_P450	ADH7	131	0.342921	4	100552440	100575548	23	185	rs2272051	4	100578935	2.7488	0.005981
KEGG	METABOLISM_OF_XENOBIOTICS_BY_CYTOCHROME_P450	ALDH3A1	218	0.591129	17	19581889	19592200	10	130	rs10870468	17	19553537	2.2377	0.02524
KEGG	METABOLISM_OF_XENOBIOTICS_BY_CYTOCHROME_P450	ALDH1A3	220	0.510029	15	99237531	99274353	37	147	rs17486314	15	99180792	2.5256	0.01155
KEGG	METABOLISM_OF_XENOBIOTICS_BY_CYTOCHROME_P450	ALDH3B1	221	0.63695	11	67534365	67553319	19	57	rs4236290	11	67532938	2.0276	0.0426
KEGG	METABOLISM_OF_XENOBIOTICS_BY_CYTOCHROME_P450	ALDH3B2	222	0.645102	11	67186208	67205261	19	88	rs1518308	11	67257685	2.1444	0.032
KEGG	METABOLISM_OF_XENOBIOTICS_BY_CYTOCHROME_P450	AKR1C4	1109	0.813071	10	5228797	5250912	22	320	rs17814528	10	5275597	2.1333	0.0329
KEGG	METABOLISM_OF_XENOBIOTICS_BY_CYTOCHROME_P450	CYP1A1	1543	0.472286	15	72798935	72804930	6	68	rs1137566	15	72812867	2.2495	0.02448
KEGG	METABOLISM_OF_XENOBIOTICS_BY_CYTOCHROME_P450	CYP1A2	1544	0.408724	15	72828236	72835994	8	56	rs2399088	15	72755926	2.3601	0.01827
KEGG	METABOLISM_OF_XENOBIOTICS_BY_CYTOCHROME_P450	CYP1B1	1545	0.946367	2	38148249	38156827	9	245	rs9912036	2	38161147	1.5968	0.1103
KEGG	METABOLISM_OF_XENOBIOTICS_BY_CYTOCHROME_P450	CYP3A7	1551	0	7	99140595	99170757	30	65	rs4646450	7	99104254	8.2604	1e-16
KEGG	METABOLISM_OF_XENOBIOTICS_BY_CYTOCHROME_P450	CYP2B6	1555	0.610839	19	46189043	46216141	27	158	rs11981111	19	46106248	2.2459	0.02471
KEGG	METABOLISM_OF_XENOBIOTICS_BY_CYTOCHROME_P450	CYP2C19	1557	1.23252e-06	10	96512452	96602661	90	117	rs4918710	10	96633049	5.2284	1.71e-07
KEGG	METABOLISM_OF_XENOBIOTICS_BY_CYTOCHROME_P450	CYP2C8	1558	4.50261e-08	10	96786518	96819244	33	145	rs11572169	10	96789764	5.6997	1.2e-08
KEGG	METABOLISM_OF_XENOBIOTICS_BY_CYTOCHROME_P450	CYP2C9	1559	4.50857e-08	10	96688404	96739138	51	139	rs2185570	10	96741260	5.6848	1.31e-08
KEGG	METABOLISM_OF_XENOBIOTICS_BY_CYTOCHROME_P450	CYP2C18	1562	0.02938	10	96433240	96485937	53	89	rs7092129	10	96348515	3.4197	0.000627
KEGG	METABOLISM_OF_XENOBIOTICS_BY_CYTOCHROME_P450	CYP2E1	1571	0.400388	10	135190856	135202610	12	184	rs6413420	10	135190819	2.7141	0.006646
KEGG	METABOLISM_OF_XENOBIOTICS_BY_CYTOCHROME_P450	CYP2F1	1572	0.840873	19	46312192	46326121	14	133	rs1472763	19	46345709	1.8093	0.0704
KEGG	METABOLISM_OF_XENOBIOTICS_BY_CYTOCHROME_P450	CYP3A4	1576	0	7	99192539	99219744	27	72	rs17277546	7	99327507	8.3	0
KEGG	METABOLISM_OF_XENOBIOTICS_BY_CYTOCHROME_P450	CYP3A5	1577	0	7	99083752	99115542	32	67	rs4646450	7	99104254	8.2604	1e-16
KEGG	METABOLISM_OF_XENOBIOTICS_BY_CYTOCHROME_P450	AKR1C1	1645	0.708011	10	4995453	5010158	15	216	rs2078066	10	4910413	2.3138	0.02068
KEGG	METABOLISM_OF_XENOBIOTICS_BY_CYTOCHROME_P450	AKR1C2	1646	0.755131	10	5021964	5050207	28	276	rs2287679	10	4983815	2.231	0.02568
KEGG	METABOLISM_OF_XENOBIOTICS_BY_CYTOCHROME_P450	EPHX1	2052	0.294097	1	224079598	224099884	20	150	rs2180161	1	224128281	2.7409	0.006127
KEGG	METABOLISM_OF_XENOBIOTICS_BY_CYTOCHROME_P450	EPHX2	2053	0.839978	8	27404561	27458403	54	289	rs2719240	8	27489592	2.0157	0.04383
KEGG	METABOLISM_OF_XENOBIOTICS_BY_CYTOCHROME_P450	GSTA1	2938	3.80731e-06	6	52764346	52776616	12	111	rs1984728	6	52785550	5.1511	2.59e-07
KEGG	METABOLISM_OF_XENOBIOTICS_BY_CYTOCHROME_P450	GSTA2	2939	4.54195e-06	6	52723139	52736283	13	126	rs1984728	6	52785550	5.1511	2.59e-07
KEGG	METABOLISM_OF_XENOBIOTICS_BY_CYTOCHROME_P450	GSTA3	2940	1.95402e-05	6	52869402	52882455	13	186	rs9474334	6	52841417	5.1391	2.76e-07
KEGG	METABOLISM_OF_XENOBIOTICS_BY_CYTOCHROME_P450	GSTA4	2941	0.122529	6	52950709	52968099	17	160	rs150833	6	53011141	3.1863	0.001441
KEGG	METABOLISM_OF_XENOBIOTICS_BY_CYTOCHROME_P450	GSTM1	2944	0.681875	1	110031964	110037890	6	109	rs1860766	1	110003222	2.2261	0.02601
KEGG	METABOLISM_OF_XENOBIOTICS_BY_CYTOCHROME_P450	GSTM2	2946	0.68043	1	110012213	110019431	7	109	rs1860766	1	110003222	2.2261	0.02601
KEGG	METABOLISM_OF_XENOBIOTICS_BY_CYTOCHROME_P450	GSTM3	2947	0.450881	1	110078076	110084563	6	148	rs1357426	1	110119725	2.5856	0.00972
KEGG	METABOLISM_OF_XENOBIOTICS_BY_CYTOCHROME_P450	GSTM4	2948	0.667871	1	110000225	110009648	9	93	rs1860766	1	110003222	2.2261	0.02601
KEGG	METABOLISM_OF_XENOBIOTICS_BY_CYTOCHROME_P450	GSTM5	2949	0.534332	1	110056387	110062411	6	115	rs12086778	1	110085308	2.4226	0.01541
KEGG	METABOLISM_OF_XENOBIOTICS_BY_CYTOCHROME_P450	GSTP1	2950	0.555009	11	67107641	67110700	3	71	rs13410249	11	67138233	2.2462	0.02469
KEGG	METABOLISM_OF_XENOBIOTICS_BY_CYTOCHROME_P450	GSTT1	2952	0.0184632	22	22706138	22714284	8	60	rs8138555	22	22730360	3.5868	0.0003347
KEGG	METABOLISM_OF_XENOBIOTICS_BY_CYTOCHROME_P450	GSTZ1	2954	0.490145	14	76856982	76867693	11	178	rs1027003	14	76787243	2.4491	0.01432
KEGG	METABOLISM_OF_XENOBIOTICS_BY_CYTOCHROME_P450	MGST1	4257	0.761006	12	16391342	16408611	17	170	rs11618930	12	16431661	2.034	0.04195
KEGG	METABOLISM_OF_XENOBIOTICS_BY_CYTOCHROME_P450	MGST2	4258	0.424484	4	140806371	140844856	38	198	rs10749134	4	140807841	2.7242	0.006445
KEGG	METABOLISM_OF_XENOBIOTICS_BY_CYTOCHROME_P450	MGST3	4259	0.733329	1	163867073	163891479	24	291	rs527166	1	163860022	2.3533	0.01861
KEGG	METABOLISM_OF_XENOBIOTICS_BY_CYTOCHROME_P450	UGT2B4	7363	0.149212	4	70380471	70396215	16	252	rs899954	4	70481520	3.1916	0.001415
KEGG	METABOLISM_OF_XENOBIOTICS_BY_CYTOCHROME_P450	UGT2B7	7364	0.193715	4	69996781	70013294	17	149	rs17165181	4	69949153	2.9201	0.003499
KEGG	METABOLISM_OF_XENOBIOTICS_BY_CYTOCHROME_P450	UGT2B10	7365	0.10263	4	69716317	69731209	15	108	rs11725455	4	69634222	3.0556	0.002246
KEGG	METABOLISM_OF_XENOBIOTICS_BY_CYTOCHROME_P450	UGT2B17	7367	0.645512	4	69085497	69116840	31	11	rs1476290	4	69107786	1.9002	0.05741
KEGG	METABOLISM_OF_XENOBIOTICS_BY_CYTOCHROME_P450	AKR1C3	8644	0.88833	10	5126567	5139878	13	293	rs732479	10	5158175	1.955	0.05058
KEGG	METABOLISM_OF_XENOBIOTICS_BY_CYTOCHROME_P450	GSTO1	9446	0.135876	10	106004667	106017203	13	139	rs17116635	10	105935832	3.0743	0.00211
KEGG	METABOLISM_OF_XENOBIOTICS_BY_CYTOCHROME_P450	UGT2B11	10720	0.541972	4	70100635	70115038	14	76	rs16981480	4	70154911	2.2781	0.02272
KEGG	METABOLISM_OF_XENOBIOTICS_BY_CYTOCHROME_P450	UGT2A1	10941	0.155294	4	70488723	70548006	59	263	rs899954	4	70481520	3.1916	0.001415
KEGG	METABOLISM_OF_XENOBIOTICS_BY_CYTOCHROME_P450	DHDH	27294	0.00178775	19	54128750	54140038	11	118	rs13306417	19	54176887	4.254	2.1e-05
KEGG	METABOLISM_OF_XENOBIOTICS_BY_CYTOCHROME_P450	CYP2S1	29785	0.817976	19	46390954	46405284	14	94	rs1472763	19	46345709	1.8093	0.0704
KEGG	METABOLISM_OF_XENOBIOTICS_BY_CYTOCHROME_P450	UGT2B28	54490	0.545277	4	70180805	70195357	15	80	rs16981480	4	70154911	2.2781	0.02272
KEGG	METABOLISM_OF_XENOBIOTICS_BY_CYTOCHROME_P450	UGT1A10	54575	0.385207	2	234209861	234346690	137	546	rs2741023	2	234181453	2.93	0.00339
KEGG	METABOLISM_OF_XENOBIOTICS_BY_CYTOCHROME_P450	UGT1A8	54576	0.382463	2	234191029	234346684	156	564	rs2741023	2	234181453	2.93	0.00339
KEGG	METABOLISM_OF_XENOBIOTICS_BY_CYTOCHROME_P450	UGT1A7	54577	0.40431	2	234255322	234346684	91	510	rs2741023	2	234181453	2.93	0.00339
KEGG	METABOLISM_OF_XENOBIOTICS_BY_CYTOCHROME_P450	UGT1A6	54578	0.414675	2	234265059	234346690	82	508	rs2741023	2	234181453	2.93	0.00339
KEGG	METABOLISM_OF_XENOBIOTICS_BY_CYTOCHROME_P450	UGT1A5	54579	0.424339	2	234286376	234346684	60	479	rs2741023	2	234181453	2.93	0.00339
KEGG	METABOLISM_OF_XENOBIOTICS_BY_CYTOCHROME_P450	UGT1A9	54600	0.397623	2	234245282	234346690	101	514	rs2741023	2	234181453	2.93	0.00339
KEGG	METABOLISM_OF_XENOBIOTICS_BY_CYTOCHROME_P450	UGT1A4	54657	0.934477	2	234292176	234346684	55	459	rs12051345	2	234302745	1.8571	0.0633
KEGG	METABOLISM_OF_XENOBIOTICS_BY_CYTOCHROME_P450	UGT1A1	54658	0.943702	2	234333657	234346684	13	404	rs12051345	2	234302745	1.8571	0.0633
KEGG	METABOLISM_OF_XENOBIOTICS_BY_CYTOCHROME_P450	UGT1A3	54659	0.93504	2	234302511	234346684	44	440	rs12051345	2	234302745	1.8571	0.0633
KEGG	METABOLISM_OF_XENOBIOTICS_BY_CYTOCHROME_P450	CYP3A43	64816	0	7	99263571	99302109	39	83	rs17277546	7	99327507	8.3	0
KEGG	METABOLISM_OF_XENOBIOTICS_BY_CYTOCHROME_P450	GSTO2	119391	0.137474	10	106018620	106049166	31	152	rs17116635	10	105935832	3.0743	0.00211
KEGG	METABOLISM_OF_XENOBIOTICS_BY_CYTOCHROME_P450	ADHFE1	137872	0.541059	8	67507271	67543598	36	160	rs41659	8	67403846	2.3178	0.02046
KEGG	METABOLISM_OF_XENOBIOTICS_BY_CYTOCHROME_P450	GSTA5	221357	6.62991e-06	6	52804499	52818852	14	121	rs1984728	6	52785550	5.1511	2.59e-07
KEGG	METABOLISM_OF_XENOBIOTICS_BY_CYTOCHROME_P450	GSTK1	373156	0.791622	7	142670685	142676326	6	42	rs7296564	7	142587741	1.8404	0.06571
Ingenuity	PXR.RXR.Activation	ALAS1	211	0.504583	3	52207155	52223383	16	57	rs13071976	3	52114950	2.2271	0.02594
Ingenuity	PXR.RXR.Activation	ALDH1A1	216	0.38163	9	74705406	74757789	52	206	rs12192962	9	74690310	2.6389	0.008318
Ingenuity	PXR.RXR.Activation	ALDH3A2	224	0.127447	17	19492655	19521500	29	109	rs1590042	17	19501248	3.0794	0.002074
Ingenuity	PXR.RXR.Activation	CES1	1066	0.689287	16	54394264	54424576	30	153	rs4143188	16	54435972	2.1078	0.03505
Ingenuity	PXR.RXR.Activation	ABCC2	1244	0.612224	10	101532452	101601652	69	146	rs2434220	10	101595683	2.1629	0.03055
Ingenuity	PXR.RXR.Activation	CPT1A	1374	0.146185	11	68278663	68365975	87	191	rs10896363	11	68267713	3.0801	0.002069
Ingenuity	PXR.RXR.Activation	CYP1A2	1544	0.408724	15	72828236	72835994	8	56	rs2399088	15	72755926	2.3601	0.01827
Ingenuity	PXR.RXR.Activation	CYP2A6	1548	0.593963	19	46041282	46048192	7	108	rs11981111	19	46106248	2.2459	0.02471
Ingenuity	PXR.RXR.Activation	CYP3A7	1551	0	7	99140595	99170757	30	65	rs4646450	7	99104254	8.2604	1e-16
Ingenuity	PXR.RXR.Activation	CYP2B6	1555	0.610839	19	46189043	46216141	27	158	rs11981111	19	46106248	2.2459	0.02471
Ingenuity	PXR.RXR.Activation	CYP2C19	1557	1.23252e-06	10	96512452	96602661	90	117	rs4918710	10	96633049	5.2284	1.71e-07
Ingenuity	PXR.RXR.Activation	CYP2C8	1558	4.50261e-08	10	96786518	96819244	33	145	rs11572169	10	96789764	5.6997	1.2e-08
Ingenuity	PXR.RXR.Activation	CYP2C9	1559	4.50857e-08	10	96688404	96739138	51	139	rs2185570	10	96741260	5.6848	1.31e-08
Ingenuity	PXR.RXR.Activation	CYP3A4	1576	0	7	99192539	99219744	27	72	rs17277546	7	99327507	8.3	0
Ingenuity	PXR.RXR.Activation	CYP3A5	1577	0	7	99083752	99115542	32	67	rs4646450	7	99104254	8.2604	1e-16
Ingenuity	PXR.RXR.Activation	CYP7A1	1581	0.0972105	8	59565290	59575274	10	136	rs2162459	8	59573596	3.2229	0.001269
Ingenuity	PXR.RXR.Activation	FOXO1	2308	0.541001	13	40027800	40138734	111	174	rs1060286	13	40012704	2.3695	0.01781
Ingenuity	PXR.RXR.Activation	FOXO3	2309	0.469187	6	108987718	109112664	125	192	rs6055922	6	109043516	2.552	0.01071
Ingenuity	PXR.RXR.Activation	G6PC	2538	0.890731	17	38306340	38318912	13	24	rs7294432	17	38217430	1.4169	0.1565
Ingenuity	PXR.RXR.Activation	NR3C1	2908	0.558001	5	142637688	142795270	158	234	rs6878513	5	142616983	2.4044	0.0162
Ingenuity	PXR.RXR.Activation	GSTA2	2939	4.54195e-06	6	52723139	52736283	13	126	rs1984728	6	52785550	5.1511	2.59e-07
Ingenuity	PXR.RXR.Activation	GSTM1	2944	0.681875	1	110031964	110037890	6	109	rs1860766	1	110003222	2.2261	0.02601
Ingenuity	PXR.RXR.Activation	HMGCS2	3158	0.750273	1	120092525	120113041	21	166	rs17520400	1	120064541	2.0171	0.04369
Ingenuity	PXR.RXR.Activation	HNF4A	3172	0.234872	20	42417854	42493444	76	195	rs3761184	20	42403212	2.9379	0.003304
Ingenuity	PXR.RXR.Activation	IGFBP1	3484	0.449555	7	45894483	45899792	5	74	rs2647003	7	45857445	2.4053	0.01616
Ingenuity	PXR.RXR.Activation	IL6	3569	0.585004	7	22733342	22738145	5	195	rs1929410	7	22776691	2.3587	0.01834
Ingenuity	PXR.RXR.Activation	INSR	3643	0.129036	19	7063265	7245011	182	220	rs8103366	19	7096309	3.22	0.001282
Ingenuity	PXR.RXR.Activation	PCK2	5106	0.915742	14	23633322	23643179	10	68	rs2478516	14	23550961	1.4456	0.1483
Ingenuity	PXR.RXR.Activation	ABCB1	5243	0.865022	7	86970883	87180500	210	223	rs7318373	7	87009989	1.7422	0.08148
Ingenuity	PXR.RXR.Activation	PPARA	5465	0.0824141	22	44925162	45018317	93	177	rs9626823	22	45023812	3.3442	0.0008253
Ingenuity	PXR.RXR.Activation	RELA	5970	0.64581	11	65178392	65186951	9	72	rs7663364	11	65294132	2.0042	0.04505
Ingenuity	PXR.RXR.Activation	RXRA	6256	0.00562836	9	136358230	136472252	114	241	rs1889153	9	136304598	4.0253	5.69e-05
Ingenuity	PXR.RXR.Activation	SCD	6319	0.580618	10	102096761	102114578	18	144	rs11747167	10	102144000	2.3405	0.01926
Ingenuity	PXR.RXR.Activation	SULT2A1	6822	0	19	53065681	53081405	16	112	rs2637125	19	53093705	8.3	0
Ingenuity	PXR.RXR.Activation	TNF	7124	0.583102	6	31651328	31654091	3	363	rs9872581	6	31652168	2.6378	0.008344
Ingenuity	PXR.RXR.Activation	NR0B2	8431	0.144445	1	27110565	27113047	2	37	rs11077824	1	27157782	2.9108	0.003605
Ingenuity	PXR.RXR.Activation	ABCB11	8647	0.0360857	2	169487694	169596079	108	243	rs16823014	2	169525959	3.7076	0.0002092
Ingenuity	PXR.RXR.Activation	NCOA1	8648	0.00144316	2	24660849	24847074	186	219	rs11676900	2	24748806	4.2835	1.84e-05
Ingenuity	PXR.RXR.Activation	ABCC3	8714	0.156906	17	46067226	46124062	57	143	rs9997555	17	46084497	3.0905	0.001998
Ingenuity	PXR.RXR.Activation	CES2	8824	0.224956	16	65525847	65536495	11	67	rs1159649	16	65532696	2.7161	0.006606
Ingenuity	PXR.RXR.Activation	NR1I2	8856	0.799688	3	120982020	121020022	38	152	rs1968082	3	120997758	1.8947	0.05813
Ingenuity	PXR.RXR.Activation	PAPSS2	9060	0.414011	10	89409455	89497442	88	258	rs11255462	10	89331295	2.7009	0.006916
Ingenuity	PXR.RXR.Activation	NR1I3	9970	0.180047	1	159466079	159474624	9	148	rs12919187	1	159528494	3.0153	0.002567
Ingenuity	PXR.RXR.Activation	PPARGC1A	10891	0.298338	4	23402741	23500798	98	260	rs3773395	4	23587207	2.9559	0.003118
Ingenuity	PXR.RXR.Activation	ABCB9	23457	0.526684	12	121979491	122025705	46	50	rs4077437	12	122006565	2.1484	0.03168
Ingenuity	PXR.RXR.Activation	SLCO1B3	28234	0.434775	12	20854904	20960925	106	250	rs17103516	12	20767841	2.627	0.008613
Ingenuity	PXR.RXR.Activation	UGT1A9	54600	0.397623	2	234245282	234346690	101	514	rs2741023	2	234181453	2.93	0.00339
Ingenuity	PXR.RXR.Activation	UGT1A1	54658	0.943702	2	234333657	234346684	13	404	rs12051345	2	234302745	1.8571	0.0633
Ingenuity	PXR.RXR.Activation	GSTA5	221357	6.62991e-06	6	52804499	52818852	14	121	rs1984728	6	52785550	5.1511	2.59e-07
Ingenuity	Xenobiotic.Metabolism.Signaling	AHR	196	0.191143	7	17304831	17352299	47	108	rs2123744	7	17383825	3.1028	0.001917
Ingenuity	Xenobiotic.Metabolism.Signaling	ARNT	405	0.633646	1	149048809	149115810	67	82	rs16872265	1	149218101	2.1082	0.03501
Ingenuity	Xenobiotic.Metabolism.Signaling	CAT	847	0.568276	11	34417053	34450183	33	310	rs4962201	11	34461235	2.5543	0.01064
Ingenuity	Xenobiotic.Metabolism.Signaling	ABCC2	1244	0.612224	10	101532452	101601652	69	146	rs2434220	10	101595683	2.1629	0.03055
Ingenuity	Xenobiotic.Metabolism.Signaling	CYP1A1	1543	0.472286	15	72798935	72804930	6	68	rs1137566	15	72812867	2.2495	0.02448
Ingenuity	Xenobiotic.Metabolism.Signaling	CYP1A2	1544	0.408724	15	72828236	72835994	8	56	rs2399088	15	72755926	2.3601	0.01827
Ingenuity	Xenobiotic.Metabolism.Signaling	CYP1B1	1545	0.946367	2	38148249	38156827	9	245	rs9912036	2	38161147	1.5968	0.1103
Ingenuity	Xenobiotic.Metabolism.Signaling	CYP3A7	1551	0	7	99140595	99170757	30	65	rs4646450	7	99104254	8.2604	1e-16
Ingenuity	Xenobiotic.Metabolism.Signaling	CYP2C19	1557	1.23252e-06	10	96512452	96602661	90	117	rs4918710	10	96633049	5.2284	1.71e-07
Ingenuity	Xenobiotic.Metabolism.Signaling	CYP2C8	1558	4.50261e-08	10	96786518	96819244	33	145	rs11572169	10	96789764	5.6997	1.2e-08
Ingenuity	Xenobiotic.Metabolism.Signaling	CYP2C9	1559	4.50857e-08	10	96688404	96739138	51	139	rs2185570	10	96741260	5.6848	1.31e-08
Ingenuity	Xenobiotic.Metabolism.Signaling	CYP3A4	1576	0	7	99192539	99219744	27	72	rs17277546	7	99327507	8.3	1.9e-26
Ingenuity	Xenobiotic.Metabolism.Signaling	CYP3A5	1577	0	7	99083752	99115542	32	67	rs4646450	7	99104254	8.2604	1e-16
Ingenuity	Xenobiotic.Metabolism.Signaling	FTL	2512	0.00135194	19	54160377	54161948	2	109	rs13306417	19	54176887	4.254	2.1e-05
Ingenuity	Xenobiotic.Metabolism.Signaling	GCLC	2729	0.702845	6	53470098	53517790	48	310	rs456082	6	53457958	2.4087	0.01601
Ingenuity	Xenobiotic.Metabolism.Signaling	HMOX1	3162	0.731398	22	34107086	34120194	13	182	rs12945260	22	34154648	2.1781	0.0294
Ingenuity	Xenobiotic.Metabolism.Signaling	MAF	4094	0.823529	16	78185731	78192112	6	273	rs11076890	16	78147328	2.2538	0.02421
Ingenuity	Xenobiotic.Metabolism.Signaling	MGMT	4255	0.125007	10	131155455	131455358	300	556	rs11598200	10	131070926	3.5301	0.0004154
Ingenuity	Xenobiotic.Metabolism.Signaling	NFE2L2	4780	0.340948	2	177803278	177838105	35	110	rs12332053	2	177854608	2.5727	0.01009
Ingenuity	Xenobiotic.Metabolism.Signaling	NOS2A	4843	0.807957	17	23107918	23151682	44	132	rs6951623	17	23181028	1.8775	0.06045
Ingenuity	Xenobiotic.Metabolism.Signaling	ABCB1	5243	0.865022	7	86970883	87180500	210	223	rs7318373	7	87009989	1.7422	0.08148
Ingenuity	Xenobiotic.Metabolism.Signaling	MAPK7	5598	0.44279	17	19221658	19227445	6	55	rs1531289	17	19160352	2.3356	0.01951
Ingenuity	Xenobiotic.Metabolism.Signaling	MAP2K5	5607	0.0530313	15	65622074	65886506	264	312	rs12050871	15	65874273	3.5199	0.0004317
Ingenuity	Xenobiotic.Metabolism.Signaling	RAF1	5894	0.105998	3	12600099	12680700	81	152	rs2037220	3	12778792	3.1285	0.001757
Ingenuity	Xenobiotic.Metabolism.Signaling	RXRA	6256	0.00562836	9	136358230	136472252	114	241	rs1889153	9	136304598	4.0253	5.69e-05
Ingenuity	Xenobiotic.Metabolism.Signaling	SOD3	6649	0.29816	4	24406182	24411565	5	166	rs936025	4	24440548	2.8938	0.003806
Ingenuity	Xenobiotic.Metabolism.Signaling	DNAJC7	7266	0.898151	17	37382013	37422956	41	68	rs6442682	17	37493145	1.5671	0.1171
Ingenuity	Xenobiotic.Metabolism.Signaling	CUL3	8452	0.516285	2	225043112	225158358	115	223	rs4734520	2	225210785	2.4819	0.01307
Ingenuity	Xenobiotic.Metabolism.Signaling	ABCC3	8714	0.156906	17	46067226	46124062	57	143	rs9997555	17	46084497	3.0905	0.001998
Ingenuity	Xenobiotic.Metabolism.Signaling	NR1I2	8856	0.799688	3	120982020	121020022	38	152	rs1968082	3	120997758	1.8947	0.05813
Ingenuity	Xenobiotic.Metabolism.Signaling	AIP	9049	0.156156	11	67007096	67015150	8	51	rs1064876	11	66922336	2.8975	0.003761
Ingenuity	Xenobiotic.Metabolism.Signaling	EIF2AK3	9451	0.886486	2	88637373	88708109	71	169	rs7108990	2	88628518	1.5835	0.1133
Ingenuity	Xenobiotic.Metabolism.Signaling	NCOR2	9612	0.50666	12	123374913	123586102	211	340	rs12582168	12	123460137	2.6421	0.00824
Ingenuity	Xenobiotic.Metabolism.Signaling	KEAP1	9817	0.0737692	19	10457795	10475054	17	67	rs4465227	19	10450422	3.1897	0.001424
Ingenuity	Xenobiotic.Metabolism.Signaling	NR1I3	9970	0.180047	1	159466079	159474624	9	148	rs12919187	1	159528494	3.0153	0.002567
Ingenuity	Xenobiotic.Metabolism.Signaling	SLCO1B1	10599	0.00445569	12	21175403	21283997	109	354	rs4149056	12	21222816	4.2316	2.32e-05
Ingenuity	Xenobiotic.Metabolism.Signaling	PTGES3	10728	0.030886	12	55343391	55368345	25	60	rs2277339	12	55432336	3.4013	0.0006707
Ingenuity	Xenobiotic.Metabolism.Signaling	GRIP1	23426	0.242815	12	65029065	65359020	330	582	rs7134781	12	65229442	3.2918	0.0009956
Ingenuity	Xenobiotic.Metabolism.Signaling	AHRR	57491	0.504796	5	357290	491405	134	215	rs2214252	5	464867	2.474	0.01336
